# Supplementary material for: Structures of ABCG2 under turnover conditions reveal a key step in the drug transport mechanism
Source: Nat Commun. 2021 Jul 19;12:4376. doi: 10.1038/s41467-021-24651-2 (PMC8289821; doi:10.1038/s41467-021-24651-2)
Supplement: Supplementary file 5 — Source Data [file 41467_2021_24651_MOESM5_ESM.xlsx]

## Sheet: Fig1a
Time (s)	G2 nanodisc			G2 nanodisc + 50µM E1S			G2 nanodisc + 50µM topotecan
0	0	0	0	0	0	0	0	0	0
600	2379.79	1942.64	2325.67	3446.98	2665.67	3105.59	2153.58	1395.86	1386.15
1200	5938.49	4788.03	5381.99	6643.48	6059.23	7082.01	4803.3	3171.28	3414.14
1800	7802.26	6973.77	7503.89	9253.87	7836.96	8530.84	6010.65	4643.7	4499.38
ATPase rate (Mol Pi ABCG2_dimer -1 s -1)
Sample	Mean ATPase rate (Mol Pi ABCG2_dimer -1 s -1)	S.D
G2 nanodisc	4.23867	0.267201
G2 nanodisc + 50µM E1S	4.85733	0.343496
G2 nanodisc + 50µM topotecan	2.88433	0.487514

## Sheet: Fig3e
Time (min)	WT			WT+50µM E1S			WT+50µM Topotecan			R184A			R184A+50µM E1S			R184A+50µM Topotecan
0	0	0	0	0	0	0	0	0	0	0	0	0	0	0	0	0	0	0
10	0	0	0	1957.16	1696.12	1734.09	1628.09	1569.56	1685.05	0	0	0	30.2173	0	0	0	0	0
20	287.302	277.809	246.168	3805.8	3676.07	3940.27	3196.7	2970.47	3301.12	10.4416	0	0	489.805	312.615	405.956	390.135	15.1877	162.319
30	633.772	690.726	709.711	6091.87	5370.45	5818.17	4332.62	4679.09	5028.73	184.468	149.663	299.958	863.17	717.621	693.89	692.308	304.704	312.615
ATPase rate (Mol Pi ABCG2_dimer -1 s -1)
Sample	Mean ATPase rate (Mol Pi ABCG2_dimer -1 s -1)	S.D.
WT	0.384133	0.0168743
WT+50µM E1S	3.21533	0.177714
WT+50µM Topotecan	2.595	0.179017
R184A	0.106267	0.0390645
R184A+50µM E1S	0.444567	0.0551391
R184A+50µM Topotecan	0.249833	0.140472

## Sheet: Fig3f
Time (min)	R184A			R184A+50µM topotecan			WT			WT+50µM topotecan
0.5	14.0993	7.14022	12.2839	0	0	0	31.5782	32.2203	13.2782	19.0571	14.2413	1.72021
1	9.01676	0	13.8579	0	0	0	63.3782	45.0782	32.557	29.3465	23.5675	13.9359
2	20.3201	0.65307	12.1507	0	0	0	87.2057	100.048	62.4846	48.0371	47.7161	22.9949
5	19.353	19.0504	15.7221	0	0	0	158.808	151.745	126.382	83.0394	93.6342	61.8498
10	22.1038	25.7346	24.5244	0	0	4.85732	244.573	225.309	240.72	151.146	117.435	109.409
15	34.2192	37.2449	48.1374	0	0	10.6187	254.616	275.485	238.564	172.106	186.553	122.342
20	20.1709	36.2071	57.6896	0	16.2375	24.7095	322.179	320.574	316.721	202.747	199.536	141.104
30	54.2413	65.4364	80.5649	0	23.0766	35.7846	386.25	383.36	352.218	225.723	235.996	233.107

## Sheet: Suppl. Fig. 1a
Volume(ml)	UV280nm(mAU)
0	-0.33
0.05	-0.29
0.1	-0.29
0.15	-0.31
0.2	-0.36
0.25	-0.27
0.3	-0.35
0.35	-0.4
0.4	-0.36
0.45	-0.35
0.5	-0.38
0.55	-0.36
0.6	-0.43
0.65	-0.44
0.7	-0.45
0.75	-0.44
0.8	-0.4
0.85	-0.46
0.9	-0.46
0.95	-0.39
1	-0.39
1.05	-0.4
1.1	-0.44
1.15	-0.43
1.2	-0.4
1.25	-0.47
1.3	-0.38
1.35	-0.42
1.4	-0.42
1.45	-0.45
1.5	-0.39
1.55	-0.44
1.6	-0.46
1.65	-0.36
1.7	-0.41
1.75	-0.41
1.8	-0.37
1.85	-0.4
1.9	-0.37
1.95	-0.43
2	-0.43
2.05	-0.44
2.1	-0.44
2.15	-0.44
2.2	-0.48
2.25	-0.45
2.3	-0.43
2.35	-0.45
2.4	-0.56
2.44	-0.4
2.49	-0.48
2.54	-0.47
2.59	-0.51
2.64	-0.47
2.69	-0.47
2.74	-0.5
2.79	-0.55
2.84	-0.49
2.89	-0.49
2.94	-0.51
2.99	-0.52
3.04	-0.54
3.09	-0.51
3.14	-0.44
3.19	-0.55
3.24	-0.55
3.29	-0.49
3.34	-0.53
3.39	-0.53
3.44	-0.48
3.49	-0.55
3.54	-0.57
3.59	-0.53
3.64	-0.59
3.69	-0.58
3.74	-0.55
3.79	-0.56
3.84	-0.56
3.89	-0.61
3.94	-0.59
3.99	-0.59
4.04	-0.64
4.09	-0.61
4.14	-0.59
4.19	-0.55
4.24	-0.7
4.29	-0.59
4.34	-0.57
4.39	-0.6
4.44	-0.69
4.49	-0.62
4.54	-0.65
4.59	-0.64
4.64	-0.65
4.69	-0.66
4.74	-0.67
4.79	-0.68
4.84	-0.63
4.89	-0.63
4.94	-0.71
4.99	-0.71
5.04	-0.71
5.09	-0.71
5.14	-0.64
5.19	-0.71
5.24	-0.73
5.29	-0.69
5.34	-0.73
5.39	-0.69
5.44	-0.66
5.49	-0.8
5.54	-0.77
5.59	-0.81
5.64	-0.8
5.69	-0.83
5.74	-0.79
5.79	-0.86
5.84	-0.81
5.89	-0.81
5.94	-0.88
5.99	-0.95
6.04	-0.9
6.09	-0.89
6.14	-0.89
6.19	-0.91
6.24	-0.89
6.29	-0.88
6.34	-0.95
6.39	-0.92
6.44	-0.89
6.49	-0.98
6.54	-0.95
6.59	-0.94
6.64	-0.98
6.69	-0.94
6.74	-0.97
6.79	-0.87
6.84	-0.99
6.89	-0.92
6.94	-0.94
6.99	-0.97
7.04	-0.8
7.09	-0.59
7.14	-0.25
7.19	0.39
7.24	1.38
7.28	3.11
7.33	5.45
7.38	8.33
7.43	11.64
7.48	15.27
7.53	19.52
7.58	25.05
7.63	32.31
7.68	42.28
7.73	55.11
7.78	70.41
7.83	87.99
7.88	106.89
7.93	125.98
7.98	143.77
8.03	159.51
8.08	172.51
8.13	182.71
8.18	189.11
8.23	191.41
8.28	189.99
8.33	187.45
8.38	184.06
8.43	179.22
8.48	174.6
8.53	167.29
8.58	157.93
8.63	147.77
8.68	137.85
8.73	128.34
8.78	120.42
8.83	114.29
8.88	109.49
8.93	106.22
8.98	103.73
9.03	102.9
9.08	102.87
9.13	103.85
9.18	105.83
9.23	109.07
9.28	113.34
9.33	119.29
9.38	127.12
9.43	137.1
9.48	149.06
9.53	162.85
9.58	177.85
9.63	193.96
9.68	210.42
9.73	226.13
9.78	240.34
9.83	251.76
9.88	258.96
9.93	262.98
9.98	263.49
10.03	260.04
10.08	253.33
10.13	243.51
10.18	234.43
10.23	223.57
10.28	212.13
10.33	199.99
10.38	187.61
10.43	174.64
10.48	162.14
10.53	150.06
10.58	138.42
10.63	127.71
10.68	117.09
10.73	108.8
10.78	100.84
10.83	94.06
10.88	88.34
10.93	83.69
10.98	79.62
11.03	76.73
11.08	74.22
11.13	72.15
11.18	70.51
11.23	68.99
11.28	68.31
11.33	67.59
11.38	67.02
11.43	66.86
11.48	66.97
11.53	67.27
11.58	67.72
11.63	68.63
11.68	69.92
11.73	71.45
11.78	73.36
11.83	75.59
11.88	78.4
11.93	81.65
11.98	85.31
12.03	89.35
12.07	93.83
12.12	98.37
12.17	103.08
12.22	108.13
12.27	113.45
12.32	118.98
12.37	124.46
12.42	130.56
12.47	137.18
12.52	144.19
12.57	151.62
12.62	159.4
12.67	167.32
12.72	175.49
12.77	184.53
12.82	194.21
12.87	204.51
12.92	214.46
12.97	224.68
13.02	234.47
13.07	243.66
13.12	252.07
13.17	259.07
13.22	263.62
13.27	265.18
13.32	264.97
13.37	261.97
13.42	256.98
13.47	249.71
13.52	241.1
13.57	231.87
13.62	222
13.67	211.57
13.72	200.77
13.77	190.09
13.82	179.17
13.87	169.34
13.92	159.79
13.97	150.64
14.02	142.08
14.07	134.14
14.12	127.4
14.17	121.11
14.22	115.61
14.27	110.58
14.32	106.35
14.37	102.39
14.42	99.01
14.47	96.09
14.52	93.23
14.57	90.77
14.62	88.35
14.67	86.35
14.72	84.49
14.77	82.66
14.82	81.11
14.87	79.63
14.92	78.1
14.97	76.55
15.02	74.98
15.07	73.4
15.12	71.74
15.17	69.75
15.22	67.79
15.27	65.74
15.32	63.47
15.37	61.26
15.42	59.01
15.47	56.42
15.52	53.79
15.57	51.34
15.62	48.71
15.67	46.2
15.72	43.56
15.77	41.03
15.82	38.76
15.87	36.44
15.92	34.24
15.97	32.16
16.02	30.34
16.07	28.49
16.12	26.76
16.17	25.14
16.22	23.6
16.27	22.16
16.32	20.78
16.37	19.54
16.42	18.39
16.47	17.28
16.52	16.32
16.57	15.36
16.62	14.58
16.67	13.85
16.72	13.17
16.77	12.57
16.82	11.97
16.87	11.53
16.91	11.05
16.96	10.62
17.01	10.28
17.06	9.88
17.11	9.53
17.16	9.1
17.21	8.71
17.26	8.38
17.31	7.96
17.36	7.51
17.41	7.04
17.46	6.65
17.51	6.26
17.56	5.88
17.61	5.47
17.66	5.12
17.71	4.71
17.76	4.46
17.81	4.23
17.86	3.9
17.91	3.66
17.96	3.4
18.01	3.19
18.06	3
18.11	2.8
18.16	2.65
18.21	2.5
18.26	2.27
18.31	2.13
18.36	2.01
18.41	1.91
18.46	1.82
18.51	1.72
18.56	1.57
18.61	1.45
18.66	1.34
18.71	1.29
18.76	1.17
18.81	1.15
18.86	1.15
18.91	0.96
18.96	1.03
19.01	1.02
19.06	1.03
19.11	1.01
19.16	1.1
19.21	1.23
19.26	1.35
19.31	1.54
19.36	1.78
19.41	1.96
19.46	2.16
19.51	2.36
19.56	2.55
19.61	2.72
19.66	2.86
19.71	2.74
19.76	2.67
19.81	2.6
19.86	2.34
19.91	2.1
19.96	1.93
20.01	1.7
20.06	1.52
20.11	1.36
20.16	1.24
20.21	1.12
20.26	1.07
20.31	1.04
20.36	1.08
20.41	1.14
20.46	1.21
20.51	1.38
20.56	1.71
20.61	2.27
20.66	2.82
20.71	3.19
20.76	3.65
20.81	3.92
20.86	3.96
20.91	3.83
20.96	3.67
21.01	3.42
21.06	3.18
21.11	2.85
21.16	2.59
21.21	2.41
21.26	2.25
21.31	2.07
21.36	1.9
21.41	1.77
21.46	1.75
21.51	1.65
21.56	1.53
21.61	1.48
21.66	1.35
21.71	1.32
21.75	1.21
21.8	1.17
21.85	1.09
21.9	0.99
21.95	0.83
22	0.79
22.05	0.75
22.1	0.56
22.15	0.46
22.2	0.34
22.25	0.23
22.3	0.15
22.35	0.02
22.4	-0.05
22.45	-0.18
22.5	-0.25
22.55	-0.34
22.6	-0.38
22.65	-0.52
22.7	-0.48
22.75	-0.58
22.8	-0.58
22.85	-0.64
22.9	-0.72
22.95	-0.76
23	-0.81
23.05	-0.85
23.1	-0.82
23.15	-0.78
23.2	-0.85
23.25	-0.84
23.3	-0.92
23.35	-0.91
23.4	-0.9
23.45	-0.89
23.5	-0.95
23.55	-0.91
23.6	-0.92
23.65	-0.94
23.7	-0.89
23.75	-0.97
23.8	-0.9
23.85	-0.92
23.9	-0.89
23.95	-0.95
24	-0.94
24.05	-0.92
24.1	-0.91
24.15	-0.91
24.2	-0.94
24.25	-0.94
24.3	-0.93
24.35	-0.94
24.4	-0.98
24.45	-0.98
24.5	-0.99
24.55	-1
24.6	-1.06
24.65	-1.08
24.7	-1.01
24.75	-0.98
24.8	-1.01
24.85	-1.01
24.9	-0.95
24.95	-1.02
25	-0.96
25.05	-1
25.1	-1.05
25.15	-1.06
25.2	-1.04
25.25	-0.94

## Sheet: Suppl. Fig. 2e
1/A	FSC_nomask	FSC_tightmask	FSC_corrected											1/Å	FSCmodel2map
0.001001	1	1	1											0.035687	0.871087
0.004065	0.999893	0.999999	0.999999											0.0460222	0.871342
0.00813	0.9999	0.999997	0.999997											0.05305	0.87124
0.012195	0.999326	0.99998	0.99998											0.0583354	0.871154
0.01626	0.999481	0.999976	0.999976											0.0630186	0.869895
0.020325	0.999317	0.99996	0.99996											0.0671769	0.868734
0.02439	0.998896	0.999902	0.999902											0.0702985	0.866756
0.028455	0.998841	0.999892	0.999892											0.0738256	0.865675
0.03252	0.997779	0.999808	0.999808											0.0769667	0.863888
0.036585	0.997406	0.999759	0.999759											0.0794773	0.860675
0.04065	0.996097	0.999666	0.999666											0.0819389	0.858043
0.044715	0.990422	0.999196	0.999196											0.0845806	0.855631
0.04878	0.986325	0.998924	0.998924											0.0867368	0.853972
0.052846	0.979747	0.997983	0.997983											0.0891482	0.851096
0.056911	0.969538	0.994925	0.994925											0.0911613	0.848463
0.060976	0.960231	0.992092	0.992092											0.0930034	0.845971
0.065041	0.950917	0.990187	0.990187											0.094754	0.841755
0.069106	0.947494	0.988119	0.988119											0.0966745	0.838985
0.073171	0.944445	0.986817	0.986817											0.098734	0.83497
0.077236	0.938358	0.985046	0.985046											0.100422	0.831161
0.081301	0.940939	0.985848	0.985848											0.101963	0.82657
0.085366	0.942513	0.985719	0.985719											0.103369	0.820422
0.089431	0.933889	0.983112	0.983112											0.104982	0.817252
0.093496	0.92584	0.979031	0.979031											0.106596	0.813211
0.097561	0.908466	0.975531	0.975531											0.107947	0.809989
0.101626	0.900914	0.972843	0.972843											0.109341	0.806081
0.105691	0.896394	0.971417	0.971417											0.110935	0.8033
0.109756	0.888038	0.970386	0.970386											0.112293	0.799201
0.113821	0.872185	0.967618	0.967618											0.113395	0.794987
0.117886	0.85101	0.959997	0.959997											0.114777	0.79246
0.121951	0.809002	0.947404	0.947404											0.116202	0.789378
0.126016	0.769681	0.931128	0.931128											0.117321	0.785817
0.130081	0.716273	0.916372	0.916372											0.118478	0.781544
0.134146	0.682508	0.902176	0.894295											0.119528	0.777714
0.138211	0.633704	0.88133	0.87835											0.120855	0.774712
0.142276	0.596128	0.862704	0.854552											0.121972	0.771186
0.146341	0.556138	0.843414	0.836638											0.123106	0.768266
0.150407	0.521199	0.821401	0.821496											0.124313	0.764324
0.154472	0.503981	0.798797	0.801622											0.125282	0.761156
0.158537	0.496494	0.791192	0.791159											0.126424	0.758202
0.162602	0.487416	0.79329	0.793031											0.127345	0.75561
0.166667	0.473063	0.78925	0.791808											0.128448	0.753215
0.170732	0.455053	0.778289	0.780032											0.129416	0.751225
0.174797	0.442475	0.770138	0.765153											0.130522	0.747934
0.178862	0.445631	0.773285	0.768804											0.131475	0.744089
0.182927	0.46683	0.783764	0.78313											0.132312	0.742045
0.186992	0.475548	0.79521	0.795072											0.133324	0.739155
0.191057	0.486808	0.803892	0.800102											0.134392	0.734883
0.195122	0.506074	0.811049	0.809711											0.135054	0.73209
0.199187	0.500731	0.812794	0.816362											0.136038	0.729039
0.203252	0.504104	0.813993	0.820726											0.137038	0.723926
0.207317	0.515972	0.814856	0.816614											0.137977	0.718582
0.211382	0.511548	0.814675	0.811079											0.138714	0.714427
0.215447	0.507699	0.814778	0.813912											0.139675	0.710414
0.219512	0.498337	0.812938	0.813816											0.140547	0.706455
0.223577	0.489558	0.809791	0.808294											0.141507	0.702364
0.227642	0.472346	0.797644	0.799381											0.142312	0.698846
0.231707	0.452396	0.78159	0.785752											0.143176	0.69557
0.235772	0.398483	0.754617	0.759936											0.14385	0.693317
0.239837	0.36206	0.719855	0.721104											0.144594	0.690924
0.243902	0.316575	0.684034	0.681026											0.14531	0.689422
0.247967	0.276356	0.649016	0.645533											0.146189	0.687214
0.252033	0.2515	0.613981	0.615196											0.146981	0.683852
0.256098	0.214254	0.579345	0.579465											0.147702	0.682301
0.260163	0.177461	0.535634	0.536607											0.148392	0.680265
0.264228	0.146012	0.492074	0.500886											0.149354	0.679131
0.268293	0.109255	0.431445	0.432791											0.15022	0.67828
0.272358	0.085946	0.374427	0.378084											0.150992	0.676837
0.276423	0.063397	0.310372	0.316815											0.151697	0.675443
0.280488	0.043524	0.262643	0.264424											0.152317	0.674907
0.284553	0.038214	0.227279	0.226614											0.152994	0.673586
0.288618	0.026852	0.201491	0.20058											0.153632	0.673497
0.292683	0.022407	0.176908	0.1742											0.154398	0.67262
0.296748	0.015276	0.150066	0.155148											0.155229	0.673795
0.300813	0.0111	0.121004	0.122702											0.156007	0.674523
0.304878	0.003776	0.087834	0.087607											0.156546	0.67523
0.308943	0.002441	0.045916	0.050202											0.157136	0.67513
0.313008	0.002389	0.016165	0.018496											0.157845	0.676289
0.317073	0.004559	0.006821	0.009983											0.158536	0.678408
0.321138	0.003595	-0.00102	0.008997											0.159092	0.680519
0.325203	-0.00131	0.000733	0.007802											0.159793	0.681248
0.329268	0.004129	0.005426	0.004495											0.1605	0.680707
0.333333	-0.00298	-0.000508	-0.00668											0.161132	0.681469
0.337398	0.006875	-2.34e-05	-0.00209											0.161849	0.681928
0.341463	-0.0063	-0.0076	-0.00268											0.162486	0.682043
0.345528	-0.00367	-0.01094	0.001459											0.163041	0.682843
0.349593	0.000506	-0.00508	-0.00123											0.163814	0.682331
0.353659	-0.000126	0.005343	-2.41e-05											0.164457	0.683148
0.357724	-0.00205	0.008748	0.004074											0.165153	0.684633
0.361789	-0.00367	-0.000448	-0.0068											0.165697	0.685964
0.365854	-0.00147	0.001387	0.001435											0.166306	0.688114
0.369919	0.001904	0.002999	-0.00158											0.166846	0.689519
0.373984	0.002434	0.006529	0.008509											0.167433	0.691252
0.378049	0.000884	0.003321	0.000587											0.16814	0.692388
0.382114	-0.00414	-0.00372	-0.01356											0.168628	0.694235
0.386179	-0.00182	-0.00768	-0.01084											0.169191	0.696586
0.390244	-0.00189	-0.00745	-0.01427											0.169724	0.697371
0.394309	0.005653	-0.00278	-0.00983											0.170212	0.698676
0.398374	-0.00298	0.007335	0.001266											0.170759	0.700044
0.402439	-0.00086	0.006923	0.014592											0.171367	0.701455
0.406504	-0.000517	-0.00489	0.007778											0.172054	0.70323
0.410569	-0.00152	-0.00591	-0.00135											0.172587	0.704455
0.414634	0.003041	-0.00426	0.005565											0.173185	0.705421
0.418699	-0.000634	0.006514	0.009394											0.173828	0.706042
0.422764	-0.00124	0.003525	0.002983											0.174417	0.708037
0.426829	0.000816	-0.00518	-0.01054											0.175129	0.709597
0.430894	-0.00472	0.005334	-0.000578											0.175595	0.710849
0.434959	0.00213	0.008723	0.003749											0.176007	0.711747
0.439024	-0.000263	0.009977	-0.00198											0.176578	0.712663
0.443089	0.001982	0.002298	-0.000983											0.177001	0.713433
0.447154	-0.00133	-0.000976	-0.00438											0.177605	0.7159
0.45122	-0.00263	-0.00262	-0.0061											0.178225	0.717344
0.455285	-0.000652	0.001845	0.009069											0.178705	0.719731
0.45935	0.001812	0.00027	0.004085											0.179157	0.721041
0.463415	0.000397	0.003878	-0.000676											0.179556	0.723279
0.46748	-0.00171	0.005191	0.003158											0.180133	0.72458
0.471545	1.69e-05	-0.00109	-0.00112											0.180783	0.726348
0.47561	0.000544	-0.00584	-0.00813											0.181361	0.727835
0.479675	-0.00124	-0.00498	-0.01245											0.181806	0.730026
0.48374	0.005471	0.002646	-0.01021											0.182312	0.731681
0.487805	0.001958	0.004035	-0.00318											0.182794	0.733357
0.49187	0.003077	-0.00522	-0.01213											0.183253	0.735837
0.495935	-0.00067	-0.01073	-0.01651											0.183652	0.73864
0.5	-0.000498	-0.00467	-0.00839											0.184186	0.740226
0.504065	0.000474	-0.00588	-0.01049											0.184732	0.742167
0.50813	-0.00136	-0.01095	-0.01174											0.185272	0.743186
0.512195	-0.00179	-0.01565	-0.01514											0.185744	0.745701
0.51626	0.001685	-0.00928	-0.00871											0.186215	0.745846
0.520325	0.001195	-0.00811	-0.01106											0.186727	0.747715
0.52439	0.001577	-0.00541	-0.00488											0.187246	0.750475
0.528455	0.000394	0.002017	0.010347											0.187681	0.751767
0.53252	-0.00138	0.000191	0.013709											0.18817	0.752867
0.536585	0.002175	-0.00192	0.013178											0.188628	0.75506
0.54065	0.000744	-0.00488	0.007311											0.18911	0.757338
0.544715	-0.00551	-0.00265	-0.000719											0.189737	0.759323
0.54878	0.000547	0.000833	-0.000688											0.190154	0.761162
0.552846	0.001189	0.003738	-0.000593											0.190586	0.76295
0.556911	0.00045	0.006516	0.004871											0.191032	0.76313
0.560976	-0.00302	0.002128	0.006664											0.191457	0.765342
0.565041	-0.00245	0.005442	0.00762											0.191869	0.767239
0.569106	-0.00456	0.001754	-0.00244											0.192352	0.768373
0.573171	-0.00073	-0.00363	-0.00321											0.192822	0.768947
0.577236	-0.00146	-0.00213	-0.00238											0.193266	0.76832
0.581301	0.000852	0.000487	-0.00593											0.193652	0.768487
0.585366	-0.000874	0.001631	-0.000102											0.194024	0.76937
0.589431	-0.00039	0.002029	0.003516											0.194493	0.771283
0.593496	-0.00111	-0.00467	-0.00306											0.194959	0.771316
0.597561	-0.0032	-0.0047	-0.00182											0.195397	0.772145
0.601626	-0.00106	-0.00382	0.003515											0.19599	0.773831
0.605691	-0.00495	-0.00222	0.008364											0.196406	0.77367
0.609756	-0.00638	0.0022	0.005647											0.196861	0.773673
0.597775														0.19726	0.775364
0.60172														0.197597	0.776579
0.605666														0.197985	0.776406
0.609612														0.198472	0.777282
0.613557														0.198917	0.778699
0.617503														0.199455	0.780133
0.621449														0.19983	0.781655
0.625395														0.200255	0.783816
0.62934														0.20073	0.784261
0.633286														0.201059	0.784807
0.637232														0.201507	0.785406
0.641177														0.201861	0.786082
0.645123														0.202237	0.787548
0.649069														0.202678	0.788318
0.653015														0.203132	0.788656
0.65696														0.203485	0.78953
0.660906														0.203878	0.78932
0.664852														0.204351	0.78981
0.668797														0.204734	0.790643
0.672743														0.205104	0.791458
0.676689														0.20547	0.791766
0.680634														0.205934	0.791183
0.68458														0.206301	0.792601
0.688526														0.206773	0.791991
0.692472														0.207115	0.792455
0.696417														0.207562	0.793684
0.700363														0.207995	0.794766
0.704309														0.20828	0.794776
0.708254														0.208682	0.793717
0.7122														0.209115	0.791999
0.716146														0.209422	0.79277
0.720092														0.20972	0.792674
0.724037														0.2102	0.791861
0.727983														0.210531	0.791483
0.731929														0.210891	0.790602
0.735874														0.211254	0.792829
0.73982														0.211644	0.794494
0.743766														0.212054	0.794803
0.747711														0.212401	0.794624
0.751657														0.212762	0.79389
														0.213162	0.793145
														0.213692	0.79305
														0.214022	0.792648
														0.214354	0.792188
														0.214743	0.791797
														0.215098	0.790666
														0.215348	0.789417
														0.215654	0.787521
														0.216099	0.786235
														0.216464	0.786773
														0.21687	0.78564
														0.217224	0.78495
														0.217658	0.783174
														0.218107	0.782472
														0.218378	0.779926
														0.218669	0.778437
														0.219007	0.777778
														0.219322	0.776479
														0.219595	0.775339
														0.219923	0.774181
														0.220324	0.773567
														0.220659	0.772852
														0.221083	0.772394
														0.221405	0.770737
														0.22168	0.769373
														0.222015	0.768005
														0.222402	0.76661
														0.222735	0.765041
														0.223035	0.762773
														0.223411	0.761179
														0.223784	0.760404
														0.224124	0.757741
														0.224467	0.755498
														0.22476	0.754464
														0.225079	0.752622
														0.225418	0.751205
														0.225776	0.749318
														0.226061	0.748466
														0.226411	0.747417
														0.226806	0.745988
														0.227085	0.744245
														0.227449	0.742812
														0.22777	0.740938
														0.228066	0.740172
														0.228409	0.738118
														0.228693	0.735834
														0.229048	0.734356
														0.22938	0.733185
														0.229691	0.731358
														0.23006	0.729321
														0.230326	0.72721
														0.230674	0.72486
														0.231032	0.724812
														0.231315	0.723369
														0.231605	0.724185
														0.23187	0.723095
														0.232257	0.721
														0.232509	0.719171
														0.232761	0.718007
														0.233092	0.717531
														0.233411	0.717522
														0.233721	0.715259
														0.23402	0.71207
														0.234322	0.709089
														0.234649	0.707313
														0.235034	0.705831
														0.235268	0.705504
														0.235508	0.703235
														0.235794	0.701495
														0.236186	0.70065
														0.236492	0.699695
														0.236742	0.69799
														0.237013	0.695387
														0.237288	0.694474
														0.237599	0.692702
														0.237909	0.691238
														0.238184	0.688229
														0.238434	0.685751
														0.238728	0.684737
														0.239146	0.683397
														0.239455	0.67991
														0.239756	0.679276
														0.240169	0.678109
														0.240584	0.677366
														0.240802	0.675299
														0.241027	0.673092
														0.241278	0.669862
														0.241573	0.667296
														0.241863	0.665187
														0.242237	0.664017
														0.242423	0.662641
														0.242706	0.661427
														0.242981	0.661018
														0.243267	0.659387
														0.243496	0.658186
														0.243729	0.658003
														0.244051	0.654091
														0.244255	0.651647
														0.244565	0.649418
														0.244865	0.645451
														0.245133	0.644544
														0.2454	0.641405
														0.245634	0.638465
														0.245948	0.636225
														0.246225	0.63618
														0.246503	0.632049
														0.246775	0.630001
														0.247078	0.627226
														0.247433	0.627693
														0.247665	0.625448
														0.247918	0.621027
														0.248267	0.618178
														0.248545	0.615501
														0.24882	0.614173
														0.249057	0.610735
														0.249318	0.608971
														0.249554	0.606965
														0.249774	0.604267
														0.250055	0.601356
														0.250364	0.599547
														0.25062	0.599146
														0.250889	0.595829
														0.251204	0.594117
														0.251499	0.589976
														0.251799	0.588338
														0.252086	0.586619
														0.252313	0.58548
														0.252604	0.583778
														0.252809	0.583007
														0.253094	0.582479
														0.25336	0.579712
														0.253631	0.576966
														0.253888	0.574414
														0.254134	0.573674
														0.254326	0.57137
														0.254669	0.570453
														0.254912	0.568409
														0.25511	0.566099
														0.255346	0.56397
														0.255661	0.561993
														0.255912	0.560403
														0.256145	0.558748
														0.256316	0.557908
														0.256637	0.556541
														0.256957	0.554176
														0.25725	0.553276
														0.25752	0.552031
														0.257789	0.550392
														0.258011	0.54877
														0.258269	0.547692
														0.258577	0.547991
														0.258739	0.548328
														0.258914	0.547621
														0.259047	0.545516
														0.259299	0.544531
														0.259592	0.541421
														0.259815	0.539145
														0.260133	0.536072
														0.260427	0.534557
														0.26066	0.533295
														0.260888	0.531682
														0.261131	0.529308
														0.261355	0.52673
														0.261597	0.525997
														0.261884	0.526308
														0.262191	0.525377
														0.262459	0.52335
														0.262711	0.520471
														0.262954	0.519251
														0.263231	0.51658
														0.263446	0.512708
														0.263665	0.50949
														0.263903	0.505585
														0.264068	0.506472
														0.264379	0.505347
														0.264581	0.5012
														0.264818	0.498817
														0.265118	0.497669
														0.265355	0.496279
														0.265628	0.490936
														0.265917	0.488845
														0.266146	0.48689
														0.266356	0.482188
														0.266556	0.480679
														0.266774	0.477282
														0.266994	0.474753
														0.267235	0.472135
														0.267505	0.469462
														0.267739	0.468415
														0.267964	0.467704
														0.268228	0.464282
														0.268494	0.462755
														0.268727	0.459446
														0.268871	0.454815
														0.269043	0.452705
														0.269284	0.450131
														0.269462	0.447817
														0.269705	0.446993
														0.269902	0.443912
														0.270128	0.441353
														0.270402	0.439838
														0.270656	0.436736
														0.270831	0.434181
														0.271	0.430639
														0.271342	0.428814
														0.271565	0.425056
														0.271804	0.422555
														0.272054	0.420233
														0.272301	0.418184
														0.272569	0.412413
														0.272789	0.408663
														0.273074	0.405322
														0.273305	0.401397
														0.273463	0.397308
														0.273668	0.394369
														0.27393	0.392506
														0.274177	0.390131
														0.274385	0.387684
														0.2746	0.385311
														0.274791	0.383306
														0.275052	0.379754
														0.275259	0.376328
														0.275505	0.374588
														0.275677	0.372457
														0.275918	0.372239
														0.276104	0.370245
														0.276297	0.368577
														0.276553	0.364993
														0.276732	0.361441
														0.276961	0.357429
														0.277146	0.353516
														0.277381	0.351239
														0.277624	0.348104
														0.277827	0.346349
														0.278032	0.344034
														0.278238	0.341146
														0.278477	0.336982
														0.278686	0.336001
														0.278917	0.333042
														0.279215	0.329609
														0.279391	0.329431
														0.279644	0.325431
														0.27991	0.323971
														0.280183	0.320786
														0.28035	0.319119
														0.280536	0.31547
														0.280729	0.313971
														0.280961	0.31271
														0.281178	0.30865
														0.281369	0.306174
														0.281555	0.303483
														0.281717	0.299751
														0.28187	0.295555
														0.282128	0.293394
														0.28238	0.289537
														0.282551	0.287896
														0.282778	0.285922
														0.282946	0.28526
														0.283082	0.283558
														0.283275	0.280625
														0.283566	0.279645
														0.283813	0.276553
														0.284025	0.273406
														0.284284	0.271422
														0.284525	0.270031
														0.284733	0.267343
														0.284896	0.264828
														0.285058	0.262496
														0.285269	0.261024
														0.285518	0.258879
														0.285719	0.256946
														0.285918	0.253745
														0.286193	0.251782
														0.286337	0.250573
														0.286508	0.246858
														0.2868	0.243341
														0.287033	0.244198
														0.287184	0.242039
														0.287323	0.2389
														0.287509	0.236328
														0.287713	0.235184
														0.28788	0.23205
														0.288081	0.230888
														0.288304	0.228003
														0.288497	0.224765
														0.288731	0.223195
														0.28894	0.220019
														0.289138	0.218643
														0.289367	0.2193
														0.289571	0.218247
														0.289766	0.215156
														0.289939	0.215992
														0.290152	0.214526
														0.290362	0.213342
														0.290556	0.213239
														0.290777	0.211271
														0.291003	0.209376
														0.291255	0.206894
														0.291462	0.204185
														0.291622	0.201394
														0.291806	0.199011
														0.291992	0.198366
														0.292228	0.195722
														0.292403	0.195653
														0.29259	0.19582
														0.292805	0.192761
														0.292976	0.191128
														0.293162	0.191915
														0.293372	0.188454
														0.293632	0.185747
														0.293788	0.182201
														0.293919	0.179979
														0.294065	0.180232
														0.294285	0.181468
														0.29448	0.182195
														0.294658	0.179792
														0.294805	0.177647
														0.294995	0.176891
														0.295209	0.174298
														0.29541	0.173193
														0.295625	0.173602
														0.295808	0.172161
														0.296044	0.167778
														0.296259	0.165942
														0.29641	0.163322
														0.29661	0.160797
														0.296885	0.160023
														0.297081	0.157206
														0.297228	0.15674
														0.29744	0.154619
														0.297637	0.155786
														0.297786	0.154638
														0.297987	0.154288
														0.298145	0.154721
														0.298311	0.153333
														0.298542	0.151621
														0.298732	0.149669
														0.298919	0.148666
														0.299105	0.145518
														0.2993	0.144953
														0.299464	0.145154
														0.29963	0.142975
														0.299812	0.143574
														0.300034	0.141838
														0.300218	0.144056
														0.300335	0.140105
														0.300494	0.140662
														0.300642	0.137483
														0.300822	0.136249
														0.301067	0.13835
														0.30128	0.137923
														0.301475	0.137902
														0.301718	0.137196
														0.301941	0.136222
														0.302106	0.13436
														0.302364	0.133122
														0.302539	0.130996
														0.302698	0.128584
														0.302817	0.125533
														0.302942	0.125043
														0.303112	0.127971
														0.303333	0.12592
														0.303542	0.124152
														0.303679	0.121358
														0.303826	0.119948
														0.30403	0.117555
														0.304271	0.116472
														0.304487	0.115856
														0.304642	0.116222
														0.304797	0.114955
														0.30493	0.111619
														0.305161	0.110631
														0.305303	0.112386
														0.305468	0.109944
														0.305686	0.110179
														0.30593	0.108874
														0.30619	0.108626
														0.306436	0.106667
														0.306611	0.103898
														0.306723	0.103206
														0.30685	0.101084
														0.307023	0.0998443
														0.307212	0.100239
														0.307408	0.0993319
														0.30756	0.100216
														0.307738	0.100488
														0.307919	0.0995701
														0.308074	0.101021
														0.308248	0.101221
														0.308435	0.100758
														0.308589	0.0994511
														0.308773	0.0985128
														0.308914	0.0979369
														0.309056	0.095346
														0.309205	0.0948816
														0.309386	0.0923603
														0.309558	0.0930601
														0.309745	0.0935635
														0.309908	0.0916737
														0.310087	0.0897005
														0.310237	0.0882727
														0.310437	0.0871868
														0.310647	0.0859868
														0.310789	0.0849989
														0.310992	0.0818965
														0.31121	0.0781318
														0.311375	0.0795278
														0.31154	0.077631
														0.311694	0.0760081
														0.311912	0.0754512
														0.312108	0.0751354
														0.312242	0.0781196
														0.312359	0.0767909
														0.312518	0.0762442
														0.312713	0.0755109
														0.312877	0.0727892
														0.313054	0.0717309
														0.313225	0.0712034
														0.313466	0.0693601
														0.313633	0.0676366
														0.313769	0.0666169
														0.313921	0.0632176
														0.31408	0.0643641
														0.314229	0.0646247
														0.314399	0.0622221
														0.314549	0.0626854
														0.314749	0.0612983
														0.314966	0.0618306
														0.31515	0.0607622
														0.315305	0.0577057
														0.315438	0.0564081
														0.31564	0.0525271
														0.315862	0.0510347
														0.316058	0.0495927
														0.316201	0.0455271
														0.316326	0.0447953
														0.316502	0.0418279
														0.316705	0.0400908
														0.316916	0.0374636
														0.31705	0.0378691
														0.317183	0.0369664
														0.317369	0.0339584
														0.317552	0.0321106
														0.317682	0.0295708
														0.317865	0.0261767
														0.318085	0.0197674
														0.318256	0.0208912
														0.318428	0.0172796
														0.318607	0.0174215
														0.318774	0.0144034
														0.318955	0.00945187
														0.319105	0.00788735
														0.319224	0.00618814
														0.319371	0.00599145
														0.319512	0.00528955
														0.319686	0.00575243
														0.319855	0.00785797
														0.319986	0.00650825
														0.320139	0.00616214
														0.320321	0.00514045
														0.32047	0.00503369
														0.32062	0.00283739
														0.32076	0.0022853
														0.320936	0.00195613
														0.321057	0.00404048
														0.321208	0.00313941
														0.321352	0.00446914
														0.321504	0.00481719
														0.321654	0.00413008
														0.321859	0.00280775
														0.322032	0.00238526
														0.322181	0.00537154
														0.322355	0.00372503
														0.322556	0.00221604
														0.322725	0.00513329
														0.322878	0.00539466
														0.323014	0.00625177
														0.323164	0.00399608
														0.323365	0.00208426
														0.323564	0.00225525
														0.323714	0.00234511
														0.323867	0.00390004
														0.324086	0.00584359
														0.324307	0.00472854
														0.32444	0.00451395
														0.324541	0.00679295
														0.324793	0.00510804
														0.32495	0.00360393
														0.325058	0.00413257
														0.325208	0.00544254
														0.325342	0.00493103
														0.325491	0.00245301
														0.325647	0.00478758
														0.325777	0.00310403
														0.325897	0.00441472
														0.326069	0.00399179
														0.326207	0.00341978
														0.326347	0.00358696
														0.326539	0.00139404
														0.326676	0.00295446
														0.326834	0.00281173
														0.326992	0.00614983
														0.327143	0.00719483
														0.32731	0.00618355
														0.327461	0.00593802
														0.327628	0.007087
														0.327826	0.0115381
														0.328016	0.0111976
														0.32817	0.0122639
														0.328291	0.0111693
														0.328423	0.0111792
														0.3286	0.011257
														0.328768	0.00899483
														0.328916	0.0105152
														0.329087	0.0100007
														0.329296	0.010364
														0.329437	0.0124689
														0.329594	0.01279
														0.329726	0.0106352
														0.329909	0.00944555
														0.330102	0.00972148
														0.330263	0.00799741
														0.330445	0.00747427
														0.330599	0.00479339
														0.330809	0.0061086
														0.330924	0.0047631
														0.331035	0.0045486
														0.331131	0.00327073
														0.331262	-0.0017937
														0.331427	-0.000273833
														0.33161	-0.000280311
														0.331755	0.0015648
														0.331913	0.00237002
														0.332046	0.00223622
														0.332163	0.00102791
														0.332297	0.00259817
														0.332464	0.00285959
														0.332637	0.00203875
														0.332835	0.00332559
														0.333003	0.00211123
														0.333138	0.000200516
														0.333238	-0.00195638
														0.333351	-0.00135831
														0.333516	-0.00172713
														0.333679	-0.00242858
														0.333824	-0.000363647
														0.333934	0.00113508
														0.334073	0.000803118
														0.334226	0.00254606
														0.334387	0.00384464
														0.334541	0.00555732
														0.334689	0.00940167
														0.334817	0.0127564
														0.334976	0.0124818
														0.335152	0.0129317
														0.335315	0.0123137
														0.335422	0.0109954
														0.335563	0.00997914
														0.33575	0.0102442
														0.335931	0.0111269
														0.336088	0.0140683
														0.336239	0.0153009
														0.336397	0.0142525
														0.336593	0.0128719
														0.336731	0.0122542
														0.336828	0.0108434
														0.336927	0.0126626
														0.337014	0.0110119
														0.337175	0.0109208
														0.337362	0.0116898
														0.337499	0.0110867
														0.337639	0.0112767
														0.337775	0.0107425
														0.33795	0.011125
														0.338139	0.0119682
														0.338288	0.0127813
														0.338463	0.010219
														0.338605	0.0109363
														0.338744	0.0124602
														0.33889	0.0112147
														0.339014	0.0137668
														0.339116	0.0140042
														0.33929	0.0114463
														0.339493	0.0083646
														0.339641	0.00754739
														0.339798	0.00782849
														0.339939	0.00519818
														0.34012	0.00421316
														0.340273	0.00496737
														0.340418	0.00376585
														0.340571	0.00121255
														0.340696	0.00107012
														0.340839	0.00415907
														0.340996	0.00332429
														0.341113	0.00272154
														0.341252	0.00333405
														0.341399	0.00444676
														0.341598	0.00481988
														0.341749	0.00306842
														0.341869	0.00464202
														0.341999	0.00378798
														0.342179	0.00226286
														0.342324	0.0023792
														0.342446	0.00221788
														0.342562	0.00257549
														0.342698	0.00164949
														0.34284	0.00291416
														0.343014	-0.000179036
														0.343151	-0.00133514
														0.343252	-0.00302806
														0.343381	-0.00361981
														0.343496	-0.00311691
														0.343625	-0.00567992
														0.343816	-0.00598461
														0.343952	-0.00624121
														0.34408	-0.00532692
														0.344231	-0.00892716
														0.344393	-0.0120588
														0.344528	-0.0127551
														0.344635	-0.0115621
														0.34474	-0.0121146
														0.344861	-0.0108356
														0.345037	-0.0103015
														0.345164	-0.0087712
														0.345277	-0.00786064
														0.345414	-0.00903918
														0.345579	-0.0062261
														0.345736	-0.00768912
														0.345885	-0.00567966
														0.34606	-0.00328327
														0.346192	-0.00497327
														0.346331	-0.00466143
														0.346489	-0.00432084
														0.346651	-0.00308634
														0.346782	-0.00334827
														0.346915	-0.00351304
														0.34704	-0.00267442
														0.347145	-0.00311806
														0.347307	-0.00254379
														0.347429	-0.00356642
														0.347554	0.000252997
														0.347729	0.00280138
														0.347927	0.00573043
														0.348081	0.00635957
														0.3482	0.00601281
														0.348311	0.00771804
														0.348468	0.00815113
														0.348616	0.0086521
														0.348718	0.0109953
														0.34883	0.0125544
														0.348967	0.0121477
														0.349119	0.0143692
														0.349244	0.013051
														0.349389	0.0110214
														0.34953	0.0125335
														0.349647	0.00844986
														0.3498	0.00859476
														0.349935	0.0100639
														0.350053	0.010949
														0.350167	0.0130309
														0.350294	0.0141878
														0.350441	0.0121855
														0.350648	0.0105421
														0.350816	0.0103219
														0.350964	0.0124861
														0.351088	0.0137475
														0.351238	0.0150096
														0.351392	0.0150546
														0.351542	0.0186085
														0.351665	0.0208216
														0.351758	0.0211951
														0.351865	0.0217415
														0.352016	0.0215845
														0.352158	0.0199264
														0.352292	0.0210274
														0.35241	0.0228055
														0.352569	0.0215184
														0.35275	0.0246599
														0.352842	0.0209415
														0.352956	0.0177308
														0.353088	0.0195613
														0.353201	0.017935
														0.353344	0.0154151
														0.353474	0.0169898
														0.353565	0.018561
														0.353682	0.0191814
														0.353834	0.0167961
														0.353961	0.015542
														0.354137	0.0193037
														0.354282	0.019693
														0.354431	0.0203803
														0.354602	0.020777
														0.354725	0.0187585
														0.354842	0.018096
														0.354958	0.0180513
														0.355083	0.0190219
														0.355268	0.0172407
														0.35541	0.0148497
														0.355564	0.0142526
														0.355675	0.0133407
														0.355768	0.00970772
														0.355893	0.0100319
														0.356034	0.0109656
														0.356185	0.00701096
														0.356342	0.00532524
														0.35649	0.0043413
														0.356636	0.00533965
														0.356774	0.00306319
														0.35691	0.00290249
														0.357037	0.00367226
														0.357149	0.00331912
														0.357263	-0.000294773
														0.357397	-0.00373801
														0.357547	-0.00480594
														0.357657	-0.00568918
														0.357772	-0.00794679
														0.357898	-0.0102443
														0.358014	-0.0116828
														0.358173	-0.0101336
														0.358306	-0.0129638
														0.358401	-0.0117033
														0.358511	-0.0120423
														0.358653	-0.0149311
														0.358818	-0.0161122
														0.358958	-0.0175496
														0.359065	-0.0202403
														0.35916	-0.0205897
														0.359267	-0.0212415
														0.359414	-0.0202201
														0.359526	-0.0202128
														0.359677	-0.019183
														0.359806	-0.0190139
														0.359928	-0.0163134
														0.360051	-0.01786
														0.360175	-0.0186759
														0.36032	-0.0178205
														0.360428	-0.0188629
														0.360543	-0.0197361
														0.360709	-0.0200186
														0.36086	-0.0204794
														0.360999	-0.0205916
														0.361118	-0.0223481
														0.361233	-0.0240079
														0.361352	-0.0258498
														0.361502	-0.0243348
														0.361646	-0.0217725
														0.361774	-0.0226217
														0.361886	-0.023246
														0.362004	-0.0230374
														0.362131	-0.0254952
														0.362311	-0.0264114
														0.362434	-0.0271477
														0.362549	-0.0274833
														0.36265	-0.0272014
														0.36277	-0.027555
														0.36289	-0.0279412
														0.363054	-0.0234727
														0.363187	-0.0212255
														0.363331	-0.020899
														0.363485	-0.0188919
														0.363612	-0.0199984
														0.363732	-0.0199553
														0.363875	-0.0174064
														0.363992	-0.0139095
														0.364152	-0.0121556
														0.364281	-0.0128802
														0.364385	-0.0114961
														0.364514	-0.00888565
														0.364661	-0.00557826
														0.364809	-0.00540737
														0.364909	-0.00713789
														0.365003	-0.00534008
														0.365113	-0.00293759
														0.36523	-0.00132897
														0.365357	-0.000453486
														0.36546	-0.000502529
														0.365583	-0.00319328
														0.365691	-0.00182246
														0.365826	-0.00306964
														0.365979	-0.00221208
														0.366114	0.000920244
														0.366246	0.00138823
														0.366344	0.00115633
														0.366427	0.00178768
														0.366518	0.00188293
														0.366685	0.00118648
														0.366853	0.00118859
														0.366967	0.0016588
														0.367066	0.00512812
														0.367186	0.00260222
														0.367286	0.00330686
														0.367436	0.00236458
														0.367572	0.00361727
														0.367693	0.00585292
														0.36781	0.0048437
														0.367943	0.00365917
														0.368109	0.0028409
														0.368276	0.00157
														0.368397	0.00270064
														0.368521	0.00406542
														0.368669	0.00393534
														0.36884	0.00607717
														0.368937	0.00427954
														0.369034	0.00365024
														0.369145	0.0034389
														0.369289	0.00106801
														0.369437	-0.000845215
														0.369553	-0.00213052
														0.369624	-0.00371424
														0.369716	-0.0058053
														0.36981	-0.00997394
														0.36991	-0.0125118
														0.370039	-0.0103951
														0.370154	-0.00849636
														0.370279	-0.0077148
														0.370407	-0.00606947
														0.370542	-0.00481791
														0.370682	-0.00504457
														0.3708	-0.00329467
														0.370923	-0.00655387
														0.371056	-0.00304231
														0.371165	-0.00530192
														0.371272	-0.00522827
														0.371377	-0.0047642
														0.371499	-0.00403125
														0.371627	-0.00546027
														0.371748	-0.00382607
														0.371884	-0.0038799
														0.372017	-0.00420305
														0.372158	-0.00456044
														0.372282	-0.00625745
														0.372372	-0.00662314
														0.372456	-0.00832604
														0.372572	-0.0100102
														0.37271	-0.0115622
														0.372869	-0.0123381
														0.373005	-0.0128794
														0.373144	-0.0121952
														0.373294	-0.0134546
														0.373393	-0.0131515
														0.373537	-0.0119263
														0.373646	-0.0124893
														0.373782	-0.0120629
														0.373903	-0.00993395
														0.374047	-0.0118195
														0.374152	-0.0152286
														0.374265	-0.0196626
														0.374393	-0.0198052
														0.374523	-0.0213204
														0.374673	-0.0209182
														0.374782	-0.019196
														0.374866	-0.0174651
														0.374964	-0.0165446
														0.375068	-0.0172038
														0.375173	-0.0165298
														0.375282	-0.0161425
														0.375392	-0.0164598
														0.375482	-0.0163593
														0.375596	-0.0156615
														0.375715	-0.0158628
														0.375845	-0.0168286
														0.375942	-0.0162069
														0.376046	-0.0145174
														0.376153	-0.0169521
														0.376271	-0.0179769
														0.376408	-0.0183209
														0.376551	-0.0192263
														0.376682	-0.0194691
														0.376785	-0.0192307
														0.376908	-0.0209842
														0.377025	-0.0201023
														0.377182	-0.0185712
														0.377306	-0.0195483
														0.377414	-0.0210469
														0.377509	-0.021906
														0.377599	-0.0222901
														0.377736	-0.0229067
														0.377859	-0.0176259
														0.377996	-0.0176982
														0.378129	-0.0187131
														0.378226	-0.0190544
														0.378353	-0.0214545
														0.378477	-0.0205539
														0.378607	-0.0199978
														0.378722	-0.0185851
														0.37884	-0.0194232
														0.378986	-0.0182178
														0.379094	-0.0189545
														0.379208	-0.0170412
														0.37932	-0.0195763
														0.379435	-0.0171722
														0.379531	-0.0180082
														0.379648	-0.0144871
														0.379807	-0.0137088
														0.379938	-0.0122276
														0.380031	-0.0122778
														0.380126	-0.00937031
														0.380212	-0.0084134
														0.380348	-0.00718392
														0.380477	-0.00946901
														0.380598	-0.00969158
														0.380693	-0.00903348
														0.380814	-0.00843098
														0.380927	-0.00860946
														0.381055	-0.00619581
														0.381221	-0.00586935
														0.381315	-0.00514726
														0.381436	-0.00452824
														0.381547	-0.00609656
														0.381652	-0.00499302
														0.381783	-0.00456384
														0.381903	-0.00493391
														0.381996	-0.00159992
														0.382091	-0.000563612
														0.382208	-0.00121966
														0.38236	-0.000519618
														0.382485	-0.00137527
														0.382609	-0.000814358
														0.382714	0.000150306
														0.382827	0.0015573
														0.382942	0.00218579
														0.383073	-0.000716577
														0.383192	-0.00103451
														0.383297	-0.00110278
														0.383394	0.00156369
														0.383487	0.00061421
														0.383582	0.000901762
														0.383689	-0.000823907
														0.383799	-0.0033736
														0.383899	-0.00363029
														0.384017	-0.00322809
														0.38417	-0.00369716
														0.384297	-0.00480262
														0.384396	-0.00483267
														0.38448	-0.00518214
														0.384605	-0.00342611
														0.384747	-0.00242482
														0.384874	-0.000245384
														0.384973	-0.00111382
														0.385068	0.00209153
														0.385135	0.000926956
														0.385242	-0.00284254
														0.385353	-0.0017085
														0.385485	-0.00257162
														0.385626	-0.00571908
														0.385763	-0.00489548
														0.385891	-0.00336021
														0.386023	-0.000410192
														0.386138	0.000960358
														0.386232	0.00459207
														0.386314	0.00610617
														0.386449	0.00604337
														0.386568	0.00603592
														0.386713	0.00434091
														0.386825	0.00426057
														0.386906	0.00515156
														0.386977	0.00586385
														0.387074	0.00833822
														0.387175	0.00710901
														0.387281	0.00374839
														0.387396	0.00506143
														0.387503	0.00553305
														0.387627	0.00705795
														0.387722	0.00586204
														0.387802	0.00925907
														0.387938	0.011461
														0.388042	0.0123818
														0.38816	0.013962
														0.38826	0.0148493
														0.388355	0.0157113
														0.388442	0.0170433
														0.388572	0.0170631
														0.388674	0.0172169
														0.388822	0.0163764
														0.38893	0.0176906
														0.389048	0.0170806
														0.389213	0.0191857
														0.38934	0.0206412
														0.389423	0.0177438
														0.38951	0.0163882
														0.389631	0.0183588
														0.389822	0.0186048
														0.38995	0.0204664
														0.390019	0.0196951
														0.390114	0.0187184
														0.390233	0.0159934
														0.390346	0.0154525
														0.390452	0.0136935
														0.390562	0.0149099
														0.390666	0.0146168
														0.390769	0.0165865
														0.390881	0.0163582
														0.390991	0.0181946
														0.391074	0.0169137
														0.391213	0.0166121
														0.391328	0.0172069
														0.39143	0.0166302
														0.391557	0.0158345
														0.391696	0.0138575
														0.391797	0.0176296
														0.391911	0.0189339
														0.392005	0.0191767
														0.392103	0.0207734
														0.392232	0.019492
														0.392337	0.0184069
														0.392438	0.0156469
														0.392571	0.0125355
														0.392676	0.0126886
														0.392755	0.0141121
														0.392867	0.0147211
														0.392991	0.013032
														0.393113	0.0157395
														0.393228	0.0172467
														0.39333	0.0165192
														0.393437	0.0145094
														0.393533	0.0134055
														0.393648	0.0113896
														0.393742	0.0112113
														0.393805	0.011054
														0.393916	0.00719982
														0.393993	0.00501147
														0.394107	0.00527282
														0.394234	0.00388916
														0.394347	0.00236049
														0.394469	-0.000687652
														0.394589	-0.00657338
														0.394714	-0.00842608
														0.394832	-0.0088408
														0.394933	-0.00928535
														0.395011	-0.00795701
														0.395102	-0.00745814
														0.395266	-0.00997161
														0.395394	-0.00821784
														0.395497	-0.00889713
														0.395597	-0.00830062
														0.395718	-0.0108499
														0.395823	-0.0110329
														0.395921	-0.0136654
														0.396034	-0.0167687
														0.396135	-0.0167965
														0.396218	-0.0198063
														0.396324	-0.0202536
														0.396444	-0.0175808
														0.396574	-0.0167187
														0.396685	-0.015326
														0.396786	-0.0163763
														0.396863	-0.0141215
														0.396933	-0.0166664
														0.397032	-0.0177421
														0.397143	-0.0192591
														0.397254	-0.0202933
														0.397375	-0.0200427
														0.397473	-0.0199214
														0.397587	-0.0201217
														0.397697	-0.017568
														0.397794	-0.0186815
														0.39789	-0.0195075
														0.397977	-0.0180613
														0.398061	-0.0181439
														0.398191	-0.0164178
														0.39829	-0.0138106
														0.398424	-0.0149716
														0.398557	-0.0156455
														0.398679	-0.0172712
														0.398777	-0.0173724
														0.398956	-0.0183884
														0.399101	-0.0220848
														0.399191	-0.023897
														0.399262	-0.0240898
														0.399335	-0.0210284
														0.399401	-0.0212409
														0.399486	-0.0205704
														0.399622	-0.0188225
														0.399712	-0.0196951
														0.399787	-0.0184823
														0.399864	-0.0190944
														0.399958	-0.0185596
														0.400053	-0.0183412
														0.400166	-0.0168524
														0.400262	-0.0184993
														0.400385	-0.0154773
														0.400497	-0.0145561
														0.400615	-0.0121887
														0.400743	-0.0106292
														0.400843	-0.0108352
														0.400942	-0.00949132
														0.401033	-0.00670959
														0.401127	-0.00572758
														0.401232	-0.00332073
														0.401345	-0.00292709
														0.401434	-0.00107852
														0.401545	0.00184876
														0.401648	0.00248466
														0.401737	0.00602541
														0.401841	0.00564495
														0.401936	0.00433639
														0.402072	0.00339421
														0.402207	0.00709643
														0.402331	0.00758126
														0.402418	0.00875989
														0.402497	0.00613567
														0.402619	0.00556966
														0.402754	0.0075146
														0.402881	0.00597335
														0.40299	0.00623645
														0.403091	0.0079639
														0.4032	0.00956048
														0.403304	0.0120284
														0.403395	0.012005
														0.403485	0.0107586
														0.403576	0.0111383
														0.403653	0.011608
														0.403727	0.00998452
														0.403834	0.0123224
														0.403956	0.0127251
														0.404073	0.0137995
														0.404167	0.0140167
														0.40427	0.0149823
														0.40441	0.0137203
														0.404525	0.012378
														0.40461	0.014303
														0.4047	0.0141892
														0.404798	0.0142032
														0.404892	0.0162583
														0.405005	0.0167537
														0.405111	0.0191503
														0.405215	0.0208153
														0.405316	0.02113
														0.405416	0.0217363
														0.405527	0.0218766
														0.405641	0.0229026
														0.405775	0.0211471
														0.40587	0.023217
														0.405981	0.0215139
														0.406104	0.0219996
														0.406214	0.0214536
														0.406306	0.0232173
														0.406389	0.0237613
														0.406478	0.0257254
														0.406568	0.0277958
														0.406654	0.0287418
														0.406764	0.0294404
														0.40688	0.0300722
														0.406981	0.0297178
														0.407083	0.0302155
														0.407175	0.029041
														0.407294	0.029578
														0.407412	0.0267241
														0.407521	0.0314538
														0.407627	0.0295184
														0.407708	0.0289991
														0.407801	0.0295489
														0.407884	0.027742
														0.408	0.0268546
														0.408134	0.0252467
														0.408232	0.0236133
														0.408351	0.0239373
														0.408457	0.0220066
														0.408565	0.018717
														0.408661	0.0169868
														0.408751	0.0167484
														0.408821	0.0161262
														0.408883	0.0138213
														0.408962	0.0127569
														0.409082	0.0146516
														0.409194	0.0146787
														0.409319	0.0131035
														0.409416	0.0151129
														0.409481	0.0177949
														0.409565	0.0204978
														0.409664	0.0189774
														0.409794	0.0190064
														0.409902	0.0182542
														0.409981	0.015574
														0.410059	0.0162447
														0.41017	0.0164875
														0.410255	0.017102
														0.410354	0.0166174
														0.410433	0.0163774
														0.410511	0.0152158
														0.41059	0.016976
														0.410687	0.0137813
														0.410814	0.0124974
														0.410943	0.0108301
														0.411045	0.00951246
														0.411133	0.00880615
														0.411218	0.00757909
														0.411313	0.0063297
														0.411409	0.00616541
														0.411517	0.00462534
														0.411627	0.00284633
														0.411751	0.00199268
														0.411844	-0.00139067
														0.411926	-0.00303129
														0.411993	-0.00715858
														0.412094	-0.00673509
														0.412175	-0.00469999
														0.412289	-0.00436869
														0.41239	-0.00585953
														0.412519	-0.00644093
														0.412624	-0.0056222
														0.412715	-0.00616487
														0.412813	-0.00353242
														0.41294	-0.00364583
														0.413036	-0.00245607
														0.413116	-0.00214337
														0.413204	-0.00203953
														0.413332	-0.00250294
														0.413459	-0.000508208
														0.413549	0.00216275
														0.413666	0.00276092
														0.413753	0.00280515
														0.413857	0.00636676
														0.413955	0.00650652
														0.414041	0.00613238
														0.414121	0.00439225
														0.414215	0.00537166
														0.414298	0.00548587
														0.414377	0.00682418
														0.41448	0.00684125
														0.414595	0.00822305
														0.414705	0.00888161
														0.414836	0.00803979
														0.414937	0.00863652
														0.415042	0.00770989
														0.415144	0.00952768
														0.415242	0.00680673
														0.415354	0.00897626
														0.415475	0.00871664
														0.415571	0.00862978
														0.415639	0.00885938
														0.415729	0.0080627
														0.41583	0.00882303
														0.415911	0.00765273
														0.415987	0.00685073
														0.416059	0.00464954
														0.416214	0.00472674
														0.41631	0.00528761
														0.416387	0.00572028
														0.41646	0.00437574
														0.416565	0.0023687
														0.416654	0.00184618
														0.416793	0.00223732
														0.416905	-1.43268e-05
														0.416994	-0.000884466
														0.417086	-0.0035642
														0.417171	-0.00367181
														0.417246	-0.00308977
														0.41736	-0.00191011
														0.417475	-0.00470444
														0.417591	-0.00282639
														0.41768	-0.00289862
														0.417765	-0.00570204
														0.417857	-0.00453474
														0.417977	-0.00442169
														0.418108	-0.00346646
														0.418209	-0.00276549
														0.418293	-0.0027738
														0.418395	-0.00146026
														0.418535	0.000281271
														0.418636	0.00113414
														0.418724	0.000529839
														0.418786	0.00157183
														0.418866	0.00284012
														0.418947	0.00456978
														0.41902	0.00318551
														0.419132	0.00293814
														0.419228	0.00494433
														0.419297	0.00604102
														0.419363	0.00293808
														0.419452	0.00257872
														0.419535	0.00389144
														0.419612	0.00583991
														0.419708	0.00672056
														0.419842	0.00712548
														0.419932	0.00819458
														0.420026	0.00573044
														0.420114	0.00534135
														0.420229	0.00629017
														0.420308	0.00655825
														0.42039	0.00749597
														0.420502	0.00746539
														0.420591	0.00712239
														0.420683	0.00624969
														0.420781	0.00476646
														0.420856	0.00482293
														0.420961	0.00341956
														0.421072	0.00460368
														0.421161	0.00376486
														0.421247	0.00144407
														0.421321	0.00363728
														0.421402	0.00610725
														0.42149	0.00604366
														0.421608	0.00521036
														0.421717	0.00718839
														0.421812	0.00684141
														0.421896	0.00547804
														0.422006	0.00753655
														0.422093	0.00638543
														0.422183	0.00953939
														0.422254	0.0107246
														0.422367	0.012829
														0.422505	0.0143426
														0.422618	0.0144058
														0.422723	0.013033
														0.42282	0.0126152
														0.422906	0.0139794
														0.423002	0.016926
														0.42311	0.017448
														0.423204	0.0149885
														0.423295	0.0108231
														0.423374	0.0103298
														0.423489	0.0115733
														0.423593	0.00915199
														0.42369	0.011468
														0.423797	0.00999355
														0.423895	0.0113355
														0.423988	0.00974318
														0.424079	0.00889619
														0.424153	0.00739086
														0.424235	0.00713435
														0.424313	0.00494168
														0.424389	0.0028771
														0.42448	0.00576964
														0.424587	0.00420553
														0.424671	0.00268184
														0.424741	-0.000490626
														0.424826	0.00184824
														0.424934	0.00101954
														0.425012	0.00174519
														0.425091	0.000357229
														0.425167	0.000336083
														0.425253	-0.00221912
														0.425361	-0.00324279
														0.425469	-0.00452737
														0.425555	-0.00543004
														0.42565	-0.00591151
														0.425742	-0.00638509
														0.425806	-0.00688341
														0.425886	-0.00858883
														0.426005	-0.00790354
														0.426095	-0.00687396
														0.426177	-0.00641354
														0.426284	-0.00890883
														0.42637	-0.00728052
														0.426464	-0.00744594
														0.426563	-0.00755801
														0.426708	-0.00672306
														0.426797	-0.010451
														0.426866	-0.00891684
														0.426971	-0.00626824
														0.427099	-0.00741376
														0.427192	-0.00685376
														0.427269	-0.00465766
														0.427331	-0.00604073
														0.427415	-0.00652567
														0.427492	-0.00707466
														0.427605	-0.00858041
														0.427714	-0.00639321
														0.427806	-0.00751632
														0.427888	-0.00557018
														0.427952	-0.00443602
														0.428048	-0.00548134
														0.428152	-0.00489951
														0.42824	-0.00331567
														0.428339	-0.00296873
														0.428441	-0.00309187
														0.42851	-0.00302243
														0.428623	-0.00461116
														0.428751	-0.00538572
														0.428844	-0.00168728
														0.428954	-0.00198179
														0.429031	-0.00419321
														0.429118	-0.00729713
														0.429228	-0.00809421
														0.429305	-0.00926542
														0.4294	-0.00952695
														0.429482	-0.00868435
														0.429557	-0.00910588
														0.429637	-0.0105075
														0.429717	-0.0116658
														0.429825	-0.0129823
														0.429919	-0.0120626
														0.430019	-0.0113204
														0.430138	-0.0123616
														0.430234	-0.0115536
														0.430341	-0.0132545
														0.430445	-0.0116668
														0.43052	-0.0140011
														0.430625	-0.0140909
														0.430713	-0.0119497
														0.4308	-0.0142495
														0.430889	-0.0142249
														0.430962	-0.0152433
														0.431038	-0.0148815
														0.43112	-0.01455
														0.431201	-0.0130196
														0.431297	-0.0131
														0.431392	-0.0153362
														0.431489	-0.0149426
														0.431598	-0.0158507
														0.431701	-0.0133536
														0.431805	-0.014216
														0.431878	-0.0134857
														0.431959	-0.0120643
														0.432029	-0.0116409
														0.43212	-0.0117363
														0.432241	-0.0114183
														0.432325	-0.0129224
														0.432395	-0.0119676
														0.432457	-0.0116207
														0.432539	-0.00742913
														0.432629	-0.00737065
														0.432727	-0.00698246
														0.432807	-0.00818311
														0.432899	-0.0106391
														0.433023	-0.00932102
														0.433123	-0.0104793
														0.433201	-0.0107749
														0.433281	-0.0121788
														0.433362	-0.013672
														0.43345	-0.0127025
														0.433537	-0.0103026
														0.433621	-0.00881979
														0.433689	-0.00987258
														0.433779	-0.00976743
														0.43386	-0.0095876
														0.433943	-0.00764297
														0.434022	-0.00686511
														0.434091	-0.00887362
														0.434182	-0.00861383
														0.434266	-0.00930566
														0.434365	-0.0110452
														0.434466	-0.0104457
														0.434559	-0.0106263
														0.434665	-0.00939733
														0.434742	-0.00997448
														0.434818	-0.00958422
														0.434916	-0.00916864
														0.435002	-0.008534
														0.435108	-0.0081909
														0.435204	-0.00765692
														0.435314	-0.00780767
														0.435391	-0.00651662
														0.435485	-0.00424324
														0.435575	-0.00291386
														0.435664	-0.00179035
														0.435739	-0.00090676
														0.435828	-0.00326413
														0.435922	-0.00067788
														0.436019	-0.00407506
														0.436114	-0.00655297
														0.436206	-0.00450039
														0.436292	-0.00136074
														0.436369	-0.00325723
														0.436463	-0.00168363
														0.436554	-0.00187469
														0.43667	0.000809098
														0.436753	0.00299923
														0.436842	0.0019973
														0.436934	0.00485959
														0.437002	0.00385233
														0.437061	0.00466513
														0.437144	0.00407493
														0.437244	0.00244076
														0.437348	0.00309368
														0.437427	0.00236251
														0.437495	0.00393808
														0.437567	0.00318122
														0.437645	0.00419108
														0.437749	0.00464647
														0.437836	0.00296774
														0.437926	0.00183024
														0.43801	0.00225621
														0.438091	0.00330212
														0.438163	0.00355827
														0.438262	0.00419056
														0.438365	0.0022207
														0.438468	0.0027389
														0.438545	0.000709607
														0.438619	0.00270617
														0.43871	0.00311134
														0.438823	0.00297114
														0.43891	-0.000925316
														0.439	-0.00166264
														0.439084	-0.00124874
														0.439184	-0.00247027
														0.439262	-0.00302523
														0.439349	-0.00547853
														0.439458	-0.00635677
														0.439527	-0.00684439
														0.439608	-0.00739079
														0.439698	-0.00722509
														0.439797	-0.00658912
														0.439892	-0.00790345
														0.439978	-0.00592519
														0.440062	-0.00647798
														0.440162	-0.0101529
														0.440267	-0.00925983
														0.440366	-0.00890394
														0.440472	-0.0064422
														0.440562	-0.00490436
														0.440648	-0.00504211
														0.440722	-0.00136078
														0.440805	-0.00209891
														0.440897	-0.00339067
														0.440978	-0.00410685
														0.441049	-0.0040346
														0.441112	-0.00464832
														0.441185	-0.00395254
														0.441267	-0.00566465
														0.441329	-0.00519376
														0.441409	-0.0062025
														0.441514	-0.00841472
														0.441607	-0.0105192
														0.441717	-0.0112284
														0.441795	-0.0118292
														0.441887	-0.0122354
														0.441978	-0.0124083
														0.442074	-0.0137049
														0.442173	-0.0124354
														0.442256	-0.0130857
														0.442338	-0.0145474
														0.442413	-0.0131071
														0.442525	-0.0136075
														0.442615	-0.0171228
														0.442692	-0.0169393
														0.442774	-0.0174005
														0.442854	-0.017559
														0.442934	-0.0204814
														0.442992	-0.020336
														0.443061	-0.0215414
														0.443137	-0.0214379
														0.443207	-0.0210092
														0.443294	-0.0211706
														0.443397	-0.0221561
														0.443478	-0.0239562
														0.443551	-0.0214918
														0.443624	-0.0199585
														0.443709	-0.0200589
														0.44381	-0.0196158
														0.44391	-0.0189314
														0.444002	-0.0208703
														0.444115	-0.0199521
														0.444198	-0.0212482
														0.444273	-0.0235429
														0.444363	-0.0241311
														0.444459	-0.0232694
														0.444544	-0.0226766
														0.444641	-0.020785
														0.444739	-0.0202405
														0.444811	-0.018003
														0.444897	-0.0171516
														0.444983	-0.0169814
														0.44507	-0.0172309
														0.445156	-0.0149452
														0.445224	-0.0144388
														0.445294	-0.0109501
														0.44541	-0.0116758
														0.445505	-0.0121524
														0.445582	-0.0110003
														0.445638	-0.0121964
														0.445695	-0.0121912
														0.445757	-0.0123035
														0.445822	-0.0103141
														0.445891	-0.012
														0.445971	-0.011623
														0.446046	-0.0123403
														0.446143	-0.0143045
														0.446223	-0.0129642
														0.446319	-0.0128398
														0.446397	-0.013363
														0.446488	-0.0145307
														0.446593	-0.0154768
														0.446713	-0.0167481
														0.446818	-0.0183631
														0.446913	-0.0184003
														0.447008	-0.0184715
														0.447089	-0.0192425
														0.447172	-0.0181359
														0.447243	-0.0163655
														0.447325	-0.0180291
														0.447411	-0.0192431
														0.447478	-0.0204636
														0.447596	-0.0191698
														0.447707	-0.0196638
														0.447814	-0.0205237
														0.44788	-0.0214531
														0.447948	-0.0230187
														0.448032	-0.020678
														0.448095	-0.0218044
														0.448179	-0.0215822
														0.448284	-0.022785
														0.448378	-0.0221903
														0.448459	-0.0243584
														0.448542	-0.0243781
														0.448612	-0.0246367
														0.448702	-0.026395
														0.448806	-0.0217874
														0.448891	-0.0192121
														0.448974	-0.0166344
														0.449064	-0.0177968
														0.449126	-0.0194261
														0.449213	-0.0221324
														0.449284	-0.0255446
														0.449358	-0.0249944
														0.449442	-0.0273114
														0.449518	-0.0259163
														0.449592	-0.0253982
														0.449686	-0.0246807
														0.449758	-0.0275617
														0.449835	-0.0285099
														0.449906	-0.0297231
														0.449978	-0.0322751
														0.450057	-0.0284891
														0.45014	-0.0282176
														0.450233	-0.0276536
														0.450314	-0.0263216
														0.450393	-0.0274915
														0.450477	-0.0280897
														0.450556	-0.0274878
														0.450635	-0.0246693
														0.450731	-0.021769
														0.45082	-0.0201801
														0.450881	-0.022045
														0.45096	-0.0200662
														0.451054	-0.0201215
														0.45115	-0.0210788
														0.451241	-0.0187062
														0.451313	-0.0197233
														0.451404	-0.0164554
														0.451475	-0.0142017
														0.451543	-0.0135497
														0.451611	-0.0129967
														0.451692	-0.0114774
														0.451772	-0.010691
														0.451864	-0.00978214
														0.451934	-0.00825114
														0.452015	-0.00777437
														0.452078	-0.00822218
														0.452154	-0.00732355
														0.452254	-0.00698105
														0.452332	-0.00496228
														0.45242	7.17903e-05
														0.452496	-0.000334125
														0.452587	-0.000605952
														0.452681	0.00105638
														0.452756	0.000514879
														0.452838	-0.000244903
														0.452932	-0.000251463
														0.45304	-0.00106607
														0.45314	-0.000403551
														0.453211	0.00190174
														0.453288	0.00197488
														0.453374	0.00239849
														0.453485	0.00115784
														0.453572	-0.000353123
														0.453664	-0.00205798
														0.453736	-0.00287927
														0.453808	-0.00240747
														0.453892	-0.000494774
														0.453984	-0.00101661
														0.454084	-0.000864778
														0.454165	0.00110125
														0.454225	0.000369802
														0.454293	-0.000830619
														0.454359	0.00308406
														0.454429	0.00055771
														0.454502	0.00320018
														0.454602	0.00497843
														0.454684	0.00493817
														0.454791	0.00696788
														0.454892	0.00424507
														0.454968	0.00564034
														0.455039	0.00771855
														0.455114	0.0102033
														0.455189	0.0118232
														0.455276	0.0139384
														0.455368	0.0155074
														0.455427	0.0171535
														0.455497	0.0152015
														0.45556	0.0134501
														0.455628	0.0137775
														0.455709	0.0130611
														0.455786	0.0149208
														0.455862	0.013802
														0.45594	0.0116894
														0.456008	0.0126784
														0.456092	0.0138604
														0.456196	0.016072
														0.456295	0.0151304
														0.456386	0.0171946
														0.456472	0.0156443
														0.456551	0.0178005
														0.456623	0.0184311
														0.456722	0.0198053
														0.456847	0.0198793
														0.456932	0.0188294
														0.457027	0.0195902
														0.457101	0.0190229
														0.457158	0.0182245
														0.457227	0.0181047
														0.457293	0.0180148
														0.457363	0.0175494
														0.457439	0.0179258
														0.457518	0.0198802
														0.457591	0.0197222
														0.457671	0.0202242
														0.457767	0.0203266
														0.45788	0.018743
														0.457958	0.0179502
														0.458038	0.0212635
														0.458123	0.0224835
														0.458226	0.0240713
														0.458295	0.0267369
														0.458365	0.0253203
														0.458436	0.0279878
														0.458508	0.0300665
														0.458575	0.0300002
														0.458648	0.0311749
														0.458747	0.0340655
														0.458837	0.0350589
														0.458913	0.0346199
														0.45899	0.03377
														0.459061	0.0349735
														0.459142	0.0328463
														0.459208	0.0299654
														0.459264	0.0326813
														0.459334	0.034253
														0.459419	0.0308852
														0.459505	0.0321938
														0.459576	0.0299345
														0.459649	0.0270187
														0.459732	0.0270746
														0.459818	0.0263254
														0.459895	0.0241483
														0.459968	0.0223934
														0.460031	0.0233145
														0.460098	0.0230901
														0.460167	0.0214822
														0.460256	0.0209312
														0.460345	0.0189555
														0.460422	0.018023
														0.460507	0.0137926
														0.460592	0.011605
														0.460686	0.00875955
														0.460783	0.00810256
														0.460875	0.00775883
														0.460965	0.00577072
														0.46102	0.00526713
														0.461097	0.00451671
														0.461183	0.00509057
														0.461261	0.00393574
														0.46135	0.00205901
														0.461435	0.0013344
														0.461521	-0.000358027
														0.461608	-0.000186522
														0.461686	0.0042467
														0.461773	0.00504712
														0.461848	0.00442235
														0.461947	0.00371398
														0.462018	0.00338404
														0.462112	0.00326554
														0.462185	0.00791543
														0.462247	0.00809075
														0.462327	0.00943697
														0.462401	0.0102022
														0.462482	0.0110256
														0.462564	0.0129093
														0.462648	0.0105381
														0.462719	0.012022
														0.462786	0.0131829
														0.46287	0.0110683
														0.462945	0.0162761
														0.463021	0.0178342
														0.463098	0.0170855
														0.463172	0.0162965
														0.463244	0.019271
														0.463315	0.0181757
														0.463387	0.0178424
														0.463447	0.0159725
														0.463527	0.0169603
														0.463573	0.0187826
														0.463632	0.0190026
														0.463713	0.0191942
														0.463794	0.0176978
														0.463873	0.0182324
														0.463948	0.0196026
														0.464034	0.0207338
														0.464113	0.0220135
														0.464192	0.0203139
														0.464276	0.0201534
														0.464346	0.019429
														0.464432	0.0222172
														0.464521	0.0212194
														0.464607	0.0211275
														0.464709	0.0188017
														0.464801	0.0213409
														0.46488	0.0209175
														0.464949	0.021342
														0.465009	0.0198782
														0.465087	0.0192683
														0.465157	0.0181294
														0.465257	0.0198824
														0.465338	0.0213275
														0.465412	0.023341
														0.465485	0.0224239
														0.465546	0.022511
[truncated: 1,896 more rows]

## Sheet: Suppl. Fig. 3f
Resolution(1/Å)	FSC_nomask	FSC_tightmask	FSC_corrected				1/Å	FSCmodel2map				FSCfree	1/Å		FSCwork	1/Å
0.00197285	1	1	1				0.0320918	0.866361					0.0263669	0.810109		0.0275751	0.814559
0.00591856	0.999985	1	1				0.043187	0.866257					0.0406367	0.810479		0.0410466	0.814649
0.00986427	0.999941	0.999998	0.999998				0.0499906	0.865891					0.0480681	0.810474		0.0482995	0.814431
0.01381	0.999421	0.999996	0.999996				0.0555067	0.865957					0.0539558	0.811547		0.0541627	0.815445
0.0177557	0.999688	0.999994	0.999994				0.0599756	0.865806					0.0584598	0.810969		0.0586417	0.814622
0.0217014	0.999281	0.99999	0.99999				0.0639174	0.866197					0.0625667	0.812254		0.0627162	0.815629
0.0256471	0.999227	0.99998	0.99998				0.0674216	0.867157					0.0662031	0.814313		0.0663327	0.818326
0.0295928	0.998997	0.999975	0.999975				0.0704263	0.866541					0.0692413	0.813119		0.0693645	0.816746
0.0335385	0.998261	0.999954	0.999954				0.0734688	0.866491					0.072281	0.812806		0.0723874	0.816127
0.0374842	0.997777	0.999926	0.999926				0.0761586	0.866136					0.074987	0.811967		0.0751009	0.81511
0.0414299	0.994672	0.999885	0.999885				0.0786541	0.864491					0.0775968	0.810569		0.0776846	0.813731
0.0453756	0.991791	0.999829	0.999829				0.0807726	0.864778					0.0797186	0.809034		0.0798005	0.811747
0.0493213	0.988102	0.999806	0.999806				0.0834213	0.862496					0.0822622	0.806671		0.0823785	0.809382
0.0532671	0.981994	0.999747	0.999747				0.0852146	0.860914					0.0842344	0.804809		0.0843029	0.807681
0.0572127	0.978772	0.999641	0.999641				0.0872473	0.859504					0.0862571	0.802776		0.0863354	0.805792
0.0611585	0.978841	0.999544	0.999544				0.0893535	0.857874					0.0882647	0.802111		0.0883454	0.804976
0.0651042	0.970248	0.999404	0.999404				0.0910565	0.857373					0.0900848	0.799647		0.0901513	0.802086
0.0690499	0.961741	0.999149	0.999149				0.0928575	0.855819					0.0918133	0.79845		0.091882	0.800988
0.0729956	0.966063	0.999119	0.999119				0.0944955	0.854398					0.0935211	0.796673		0.0935916	0.798617
0.0769413	0.971281	0.999192	0.999192				0.0961977	0.851448					0.0951959	0.792724		0.0952656	0.794918
0.080887	0.970523	0.999176	0.999176				0.0978146	0.850205					0.0968357	0.790467		0.0968929	0.792611
0.0848327	0.969627	0.999111	0.999111				0.0994952	0.848695					0.0984734	0.78776		0.0985483	0.789787
0.0887784	0.966627	0.998973	0.998973				0.100764	0.84724					0.0998561	0.785876		0.099892	0.787609
0.0927241	0.96091	0.998769	0.998769				0.102203	0.84517					0.101163	0.784069		0.101231	0.78521
0.0966698	0.957377	0.998589	0.998589				0.10364	0.843218					0.102656	0.782329		0.10271	0.782783
0.100616	0.951338	0.99833	0.99833				0.105244	0.840819					0.104236	0.779335		0.104295	0.779493
0.104561	0.944032	0.99803	0.99803				0.106467	0.839472					0.105527	0.776898		0.105575	0.776839
0.108507	0.935257	0.997641	0.997641				0.107625	0.83729					0.106687	0.77455		0.106733	0.77512
0.112453	0.919158	0.997107	0.997107				0.108933	0.8351					0.107929	0.773318		0.107985	0.773482
0.116398	0.896822	0.996241	0.996241				0.110272	0.834319					0.109312	0.771478		0.109364	0.771011
0.120344	0.875515	0.994976	0.994976				0.111492	0.832357					0.110539	0.768999		0.110581	0.768463
0.12429	0.841746	0.993546	0.993546				0.112612	0.830598					0.111597	0.767503		0.111638	0.766475
0.128235	0.817344	0.991833	0.991833				0.113965	0.828406					0.112886	0.764791		0.112946	0.764021
0.132181	0.77599	0.989356	0.989356				0.11502	0.82772					0.114102	0.763496		0.11414	0.762729
0.136127	0.729442	0.986294	0.986294				0.11604	0.825093					0.115052	0.761182		0.115099	0.760274
0.140073	0.704553	0.983991	0.983991				0.117153	0.821676					0.116234	0.75818		0.116279	0.757354
0.144018	0.681229	0.981752	0.981752				0.118287	0.81951					0.117301	0.756777		0.117343	0.755256
0.147964	0.643953	0.979535	0.979535				0.119216	0.818262					0.118222	0.756913		0.11826	0.754196
0.15191	0.635237	0.976715	0.976715				0.120202	0.815732					0.119229	0.755163		0.119273	0.752456
0.155855	0.621843	0.97432	0.97432				0.121661	0.813491					0.120596	0.753564		0.120652	0.75059
0.159801	0.600753	0.970944	0.970944				0.122578	0.81172					0.121602	0.752047		0.121629	0.749247
0.163747	0.590089	0.967625	0.967625				0.123468	0.810348					0.12246	0.751097		0.122505	0.747867
0.167693	0.582533	0.964463	0.964463				0.124305	0.808735					0.123387	0.749425		0.123419	0.746248
0.171638	0.585607	0.962101	0.962101				0.125242	0.807198					0.12421	0.747504		0.124246	0.74389
0.175584	0.600485	0.963888	0.963888				0.126234	0.804688					0.125184	0.745275		0.125221	0.742713
0.17953	0.622105	0.965354	0.965354				0.127222	0.802885					0.12621	0.743451		0.126255	0.740282
0.183475	0.644317	0.96656	0.96656				0.128172	0.800454					0.127258	0.74075		0.127294	0.737557
0.187421	0.647432	0.966211	0.966211				0.129038	0.79793					0.128033	0.738727		0.128066	0.735272
0.191367	0.661963	0.96682	0.96682				0.129952	0.79682					0.128971	0.735507		0.12901	0.733149
0.195312	0.670472	0.966839	0.966839				0.130772	0.794334					0.129769	0.73133		0.1298	0.729275
0.199258	0.677721	0.966557	0.966557				0.131703	0.789814					0.130666	0.724698		0.130701	0.722846
0.203204	0.676297	0.96599	0.96599				0.132587	0.786194					0.13159	0.719699		0.131626	0.718864
0.20715	0.666582	0.965039	0.965039				0.133417	0.782419					0.132357	0.713449		0.132387	0.712978
0.211095	0.659485	0.964137	0.964137				0.134239	0.779786					0.133249	0.708563		0.133284	0.708368
0.215041	0.644165	0.961483	0.961483				0.135026	0.777699					0.133934	0.704651		0.133965	0.705063
0.218987	0.624123	0.95699	0.95699				0.13595	0.775458					0.134844	0.702052		0.134883	0.702077
0.222932	0.589792	0.95059	0.95059				0.136682	0.772879					0.13578	0.699429		0.135816	0.699634
0.226878	0.550577	0.941447	0.941447				0.13758	0.771067					0.136524	0.696987		0.136551	0.696743
0.230824	0.508562	0.931469	0.931469				0.138332	0.768796					0.13734	0.694163		0.137373	0.694334
0.23477	0.469534	0.922719	0.922719				0.139026	0.76663					0.138048	0.69265		0.138075	0.692155
0.238715	0.438049	0.913066	0.913066				0.139628	0.765183					0.138659	0.690185		0.138684	0.689711
0.242661	0.383916	0.90135	0.90135				0.14049	0.762795					0.139384	0.68706		0.139415	0.686991
0.246607	0.330639	0.888588	0.888588				0.141294	0.762036					0.140225	0.685827		0.140255	0.686307
0.250552	0.296585	0.87319	0.87319				0.142043	0.760939					0.141021	0.684523		0.141053	0.685201
0.254498	0.252987	0.854941	0.736548				0.142786	0.759227					0.14175	0.68275		0.141779	0.6835
0.258444	0.206909	0.829076	0.740948				0.143625	0.758364					0.142563	0.681526		0.142597	0.682654
0.26239	0.182428	0.798247	0.712701				0.144455	0.757171					0.143349	0.681286		0.143381	0.682659
0.266335	0.147432	0.758397	0.674735				0.145099	0.755768					0.144031	0.680051		0.144056	0.681484
0.270281	0.10547	0.716877	0.634243				0.14569	0.754741					0.144687	0.679138		0.144708	0.680196
0.274227	0.084362	0.677652	0.600355				0.146439	0.753511					0.145295	0.678138		0.145329	0.679202
0.278172	0.068556	0.645299	0.57028				0.147227	0.752283					0.146189	0.678192		0.146222	0.678839
0.282118	0.062207	0.614617	0.544719				0.14781	0.751491					0.146791	0.677542		0.14681	0.67836
0.286064	0.059769	0.573896	0.505655				0.148292	0.750441					0.147266	0.676647		0.147288	0.677606
0.290009	0.037424	0.525445	0.451979				0.148908	0.750049					0.147927	0.677133		0.147954	0.67817
0.293955	0.025658	0.486663	0.41718				0.149792	0.749526					0.148675	0.677097		0.148708	0.677972
0.297901	0.02934	0.450912	0.383151				0.150578	0.748832					0.149469	0.677377		0.149499	0.678684
0.301847	0.014228	0.412058	0.34652				0.151195	0.748569					0.150113	0.677075		0.150135	0.678737
0.305792	0.012107	0.370713	0.312259				0.15173	0.748282					0.150669	0.677873		0.150691	0.679792
0.309738	0.018934	0.323031	0.272233				0.152367	0.748117					0.151328	0.678257		0.15136	0.680415
0.313684	0.007034	0.271338	0.213416				0.153034	0.746801					0.151964	0.677726		0.151986	0.679845
0.317629	0.01001	0.226882	0.164837				0.153635	0.746944					0.152561	0.678279		0.152592	0.680714
0.321575	0.002519	0.204326	0.152875				0.154479	0.746105					0.153352	0.679019		0.153378	0.681583
0.325521	-0.004095	0.185639	0.139575				0.155116	0.747031					0.15402	0.679513		0.154048	0.682651
0.329467	8.3e-05	0.155931	0.110183				0.155723	0.746855					0.154639	0.679966		0.154662	0.683413
0.333412	0.004677	0.133096	0.092805				0.156281	0.747					0.155135	0.680111		0.155151	0.683684
0.337358	0.000858	0.104507	0.065394				0.156868	0.746947					0.155727	0.681326		0.155757	0.684319
0.341304	0.0002	0.079735	0.04862				0.157399	0.747307					0.156338	0.681886		0.156359	0.684801
0.345249	-0.001726	0.075626	0.043304				0.157969	0.747929					0.156891	0.68316		0.156908	0.685692
0.349195	-0.001006	0.077062	0.040747				0.158542	0.74788					0.157419	0.683691		0.157447	0.686458
0.353141	0.001096	0.07096	0.033164				0.159196	0.747661					0.158096	0.683469		0.158122	0.686866
0.357086	-0.001335	0.060512	0.018882				0.159903	0.747556					0.158769	0.684538		0.158796	0.688008
0.361032	-0.001726	0.034458	-0.007062				0.160419	0.748937					0.159356	0.685582		0.15938	0.689247
0.364978	0.000263	0.014757	-0.017815				0.160944	0.748783					0.159955	0.687939		0.159974	0.69143
0.368924	-0.00271	0.009431	-0.010203				0.161507	0.749998					0.160373	0.689391		0.160389	0.693377
0.372869	-0.001098	0.003111	-0.007341				0.162043	0.751259					0.16094	0.691531		0.160966	0.695326
0.376815	-0.002514	-0.000898	-0.005234				0.162587	0.752383					0.161531	0.693107		0.161554	0.697084
0.380761	0.001205	0.006617	-0.000159				0.163305	0.754457					0.162116	0.695636		0.162142	0.700047
0.384706	0.001158	0.014197	-0.001698				0.163801	0.755426					0.162704	0.698906		0.162723	0.703202
0.388652	-0.003196	0.020166	0.004337				0.164304	0.757132					0.163171	0.699855		0.163192	0.704368
0.392598	0.000511	0.012969	-0.005495				0.164893	0.758509					0.163745	0.702477		0.163767	0.707276
0.396544	-0.005205	0.009001	-0.012738				0.165514	0.759759					0.164283	0.704375		0.164308	0.709391
0.400489	-0.001193	0.005494	-0.010129				0.166176	0.760717					0.164927	0.706597		0.164956	0.711431
0.404435	-0.000154	0.006839	-0.002343				0.166752	0.761567					0.165581	0.708223		0.165598	0.712647
0.408381	-0.000784	0.008755	0.002291				0.167245	0.763318					0.166077	0.709813		0.166102	0.714455
0.412326	0.001777	0.010922	0.004709				0.16772	0.765281					0.166692	0.71226		0.166709	0.716383
0.416272	0.002997	0.012023	0.00764				0.168131	0.766944					0.167062	0.714056		0.167079	0.718387
0.420218	-0.004641	0.011613	0.011201				0.168645	0.76818					0.167534	0.715631		0.167553	0.719702
0.424164	0.005421	0.013378	0.012568				0.169219	0.768676					0.168063	0.715591		0.168086	0.719243
0.428109	0.00156	0.005716	0.000936				0.169679	0.769386					0.168565	0.716747		0.168585	0.720783
0.432055	0.000513	-0.001819	-0.01163				0.170154	0.77117					0.169066	0.717868		0.169088	0.721845
0.436001	0.001206	-0.005907	-0.015621				0.170662	0.772358					0.169564	0.719368		0.169581	0.723387
0.439946	-0.001335	-0.009252	-0.012191				0.171249	0.773998					0.170052	0.721094		0.170074	0.724288
0.443892	0.000975	-0.004682	0.001793				0.171899	0.775113					0.170711	0.724248		0.170733	0.727646
0.447838	-0.001894	0.000518	0.007947				0.172396	0.777667					0.171167	0.72654		0.171188	0.729876
0.451783	0.001105	0.004444	0.002017				0.172774	0.77914					0.171634	0.728258		0.171651	0.731442
0.455729	0.000215	0.009342	0.001101				0.173166	0.780988					0.172055	0.730596		0.172072	0.733553
0.459675	0.001753	0.014296	0.009348				0.173679	0.783173					0.172516	0.731867		0.172536	0.734576
0.463621	-0.002652	0.018534	0.012372				0.174229	0.785114					0.172984	0.733224		0.173003	0.735978
0.467566	0.001902	0.015068	0.002059				0.1748	0.786495					0.173538	0.733854		0.173566	0.736135
0.471512	0.001676	0.009393	-0.005954				0.17536	0.787873					0.174219	0.734636		0.17424	0.737226
0.475458	0.003676	0.000189	-0.015645				0.175879	0.78996					0.174707	0.737356		0.174725	0.739999
0.479403	0.001691	-0.002651	-0.012972				0.17632	0.791158					0.175173	0.739019		0.175191	0.741524
0.483349	-0.0045	-0.001415	-0.002095				0.17676	0.792493					0.175616	0.741422		0.175634	0.743695
0.487295	0.001327	-0.00022	0.002606				0.17724	0.793853					0.176027	0.743544		0.176046	0.74594
0.491241	0.001385	0.004824	0.001549				0.177754	0.795341					0.176624	0.744357		0.176648	0.74725
0.495186	0.000303	0.006365	-0.004754				0.178196	0.79714					0.17705	0.745965		0.177066	0.749207
0.499132	-0.005562	0.003743	-0.009788				0.178651	0.799487					0.177451	0.748324		0.177465	0.751852
0.503078	0.001769	0.001189	-0.006626				0.179197	0.801002					0.177897	0.750926		0.177918	0.75392
0.507023	-0.003582	0.002438	-0.000483				0.179661	0.802942					0.17838	0.753364		0.178397	0.755
0.510969	0.001017	0.001645	0.0049				0.180006	0.804886					0.178835	0.754965		0.178856	0.756755
0.514915	-0.001244	0.002439	0.004204				0.180444	0.805532					0.179304	0.756732		0.17932	0.759224
0.51886	0.001494	0.005039	0.004105				0.180842	0.806842					0.179717	0.758608		0.179733	0.760588
0.522806	-0.001546	0.007464	0.007401				0.181342	0.808016					0.180135	0.759554		0.180154	0.761968
0.526752	0.003423	0.002035	-0.000423				0.18178	0.810007					0.18058	0.762712		0.180597	0.764879
0.530698	0.000664	0.001321	-0.00431				0.182247	0.810898					0.181084	0.764393		0.181104	0.766341
0.534643	0.004456	0.009516	0.001988				0.182723	0.813094					0.181546	0.767195		0.181566	0.769117
0.538589	-0.001344	0.016362	0.006544				0.183241	0.815734					0.181977	0.769803		0.181994	0.771193
0.542535	0.001536	0.013719	0.010333				0.183671	0.817513					0.182458	0.772418		0.182475	0.774055
0.54648	0.00201	0.011609	0.018383				0.1841	0.819066					0.182882	0.773156		0.182898	0.775654
0.550426	-0.000807	0.003427	0.012409				0.184494	0.821706					0.183285	0.775091		0.1833	0.777907
0.554372	-0.001509	0.001075	0.010715				0.184887	0.824151					0.183639	0.777497		0.183659	0.780999
0.558318	-0.002557	0.00343	0.011974				0.185422	0.826434					0.184236	0.780028		0.184257	0.783842
0.562263	-0.001257	0.004288	0.007123				0.18586	0.828482					0.184635	0.781561		0.184647	0.785393
0.566209	0.001974	0.000339	-7.5e-05				0.186206	0.829929					0.185002	0.784591		0.185018	0.788424
0.570155	0.003425	-0.000369	-0.005798				0.186623	0.831619					0.185445	0.786379		0.185463	0.790425
0.5741	-0.003427	0.003759	-0.006225				0.187149	0.833576					0.185935	0.789213		0.185952	0.792341
0.578046	0.000155	0.003862	-0.007765				0.187689	0.835194					0.186335	0.791718		0.186353	0.795709
0.581992	-0.003714	0.001298	-0.00679				0.188124	0.837603					0.186808	0.794469		0.186826	0.798504
0.585938	0.00375	0.000581	-0.002446				0.188603	0.840125					0.187255	0.797408		0.187272	0.801335
0.589883	0.00359	0.003397	0.004969				0.18894	0.840964					0.187718	0.799314		0.187739	0.802368
0.593829	-0.00225	-0.000327	0.00687				0.189352	0.842286					0.18817	0.80212		0.188184	0.804685
0.597775	0.001764	-2.6e-05	0.005962				0.189718	0.844618					0.188516	0.804788		0.18853	0.807369
0.60172	-0.001632	0.000442	0.002441				0.190088	0.846977					0.188913	0.806769		0.188929	0.809551
0.605666	-0.000108	-0.000731	-0.000272				0.190521	0.848388					0.189279	0.808286		0.189293	0.810702
							0.190891	0.849918					0.189625	0.810346		0.189644	0.812707
							0.19125	0.850938					0.190075	0.812003		0.190088	0.814586
							0.191662	0.851982					0.190394	0.814171		0.19041	0.816965
							0.192079	0.853507					0.190832	0.815872		0.190847	0.818517
							0.192484	0.85436					0.191235	0.816902		0.191254	0.819719
							0.192862	0.85479					0.191639	0.818133		0.191653	0.820639
							0.193293	0.855769					0.192024	0.818051		0.192042	0.821212
							0.193688	0.856128					0.192489	0.819323		0.192506	0.822634
							0.194102	0.857371					0.192874	0.821096		0.19289	0.824023
							0.194536	0.857602					0.193248	0.822255		0.193263	0.824939
							0.194884	0.857969					0.193632	0.823811		0.193646	0.826052
							0.195256	0.859186					0.193979	0.825211		0.193996	0.827334
							0.195677	0.859719					0.194381	0.826737		0.194396	0.828077
							0.196136	0.860121					0.194818	0.827701		0.194836	0.828368
							0.196573	0.860234					0.195285	0.827806		0.195302	0.828408
							0.196934	0.860701					0.195671	0.829062		0.195684	0.830007
							0.197353	0.862092					0.196006	0.830837		0.196019	0.831907
							0.197772	0.863074					0.196333	0.831436		0.196351	0.832849
							0.198109	0.863864					0.19684	0.832346		0.196859	0.834045
							0.198505	0.863708					0.197203	0.83276		0.197217	0.834113
							0.198853	0.863666					0.197574	0.832535		0.197588	0.833828
							0.199212	0.863774					0.197897	0.833019		0.19791	0.83402
							0.199576	0.863625					0.198327	0.833305		0.198345	0.833859
							0.200001	0.863823					0.198751	0.835065		0.19877	0.834992
							0.200358	0.864343					0.199151	0.834443		0.199163	0.834975
							0.200695	0.864864					0.199482	0.835209		0.199496	0.835643
							0.201064	0.865946					0.199848	0.836165		0.199862	0.836523
							0.201419	0.86622					0.200148	0.83727		0.200158	0.837195
							0.201709	0.866927					0.200423	0.837585		0.200438	0.837308
							0.202053	0.866705					0.20073	0.838219		0.200739	0.837415
							0.202401	0.867041					0.201037	0.839027		0.201054	0.837766
							0.202783	0.866597					0.201513	0.840815		0.201532	0.838787
							0.203259	0.866555					0.201914	0.840517		0.201926	0.839004
							0.203622	0.866769					0.202278	0.840868		0.202295	0.839677
							0.203948	0.866835					0.202658	0.841909		0.202671	0.841257
							0.204279	0.8673					0.202988	0.842731		0.203004	0.842509
							0.204721	0.867473					0.203393	0.844064		0.203409	0.843488
							0.205115	0.868825					0.203761	0.844579		0.203777	0.844881
							0.205498	0.868883					0.204168	0.845923		0.204184	0.845928
							0.205875	0.86902					0.204522	0.845011		0.204532	0.845082
							0.206167	0.86898					0.204772	0.845357		0.204783	0.845316
							0.206411	0.868679					0.205066	0.844988		0.20508	0.845256
							0.206705	0.867711					0.205427	0.844039		0.205444	0.84448
							0.207104	0.867179					0.205806	0.844256		0.205815	0.844528
							0.20741	0.86712					0.206073	0.843616		0.206086	0.843934
							0.207795	0.866375					0.206442	0.843152		0.206457	0.843147
							0.208177	0.866389					0.206842	0.842793		0.206855	0.842794
							0.208531	0.866046					0.207179	0.842476		0.207194	0.842264
							0.208909	0.865661					0.207572	0.842747		0.207589	0.842099
							0.209321	0.86568					0.208002	0.842195		0.208019	0.841581
							0.209642	0.865226					0.208344	0.842294		0.208356	0.841168
							0.209971	0.864615					0.208681	0.841303		0.208698	0.840176
							0.210319	0.86457					0.209022	0.8416		0.209033	0.839916
							0.210692	0.864024					0.209328	0.840869		0.209341	0.839064
							0.211026	0.864304					0.20968	0.840344		0.209694	0.838456
							0.211371	0.865076					0.209992	0.839945		0.210005	0.837764
							0.211695	0.863707					0.21032	0.839848		0.210335	0.837898
							0.211996	0.863765					0.210656	0.839264		0.210666	0.837427
							0.212321	0.863161					0.21091	0.83938		0.210919	0.838327
							0.21265	0.862273					0.211186	0.83829		0.211199	0.837209
							0.212966	0.862275					0.21156	0.837813		0.211576	0.836873
							0.213233	0.862471					0.211951	0.837165		0.211966	0.836264
							0.213514	0.861921					0.212257	0.836817		0.212268	0.836332
							0.21383	0.861078					0.212548	0.835507		0.212561	0.835268
							0.214193	0.860302					0.212839	0.834584		0.212849	0.834589
							0.214451	0.859831					0.213109	0.834928		0.213121	0.834717
							0.214781	0.859193					0.213444	0.834333		0.213456	0.834827
							0.215142	0.85905					0.213783	0.834235		0.213798	0.834292
							0.215512	0.85879					0.214152	0.834275		0.214167	0.834385
							0.21583	0.858844					0.214457	0.833229		0.21447	0.832986
							0.216201	0.858463					0.214768	0.833044		0.21478	0.832218
							0.216544	0.858247					0.215082	0.833558		0.215095	0.831911
							0.216792	0.857756					0.215394	0.832976		0.215408	0.831592
							0.217103	0.85665					0.215763	0.832994		0.215777	0.83149
							0.217448	0.85611					0.216093	0.831569		0.216107	0.830318
							0.217765	0.855305					0.21641	0.831194		0.216419	0.830082
							0.21811	0.854808					0.216697	0.830387		0.21671	0.829288
							0.218425	0.855115					0.217036	0.829593		0.217049	0.828092
							0.218769	0.854686					0.217323	0.829057		0.217331	0.82786
							0.219088	0.854817					0.217608	0.829181		0.217623	0.827269
							0.219381	0.854195					0.218014	0.829216		0.218029	0.826737
							0.219761	0.854013					0.218311	0.828033		0.218322	0.825724
							0.220055	0.853098					0.218584	0.827183		0.218597	0.825167
							0.220348	0.852726					0.218914	0.826357		0.21893	0.82469
							0.220631	0.852297					0.21932	0.82527		0.219335	0.82424
							0.220955	0.852025					0.219622	0.824737		0.219632	0.824027
							0.221254	0.85159					0.219894	0.823756		0.219908	0.823479
							0.221565	0.850873					0.220226	0.822616		0.220238	0.821701
							0.221886	0.850307					0.220517	0.821416		0.220527	0.819995
							0.222211	0.849207					0.220789	0.820221		0.220801	0.819677
							0.222457	0.849335					0.221096	0.819995		0.221106	0.819798
							0.222727	0.848196					0.221331	0.818537		0.221343	0.818649
							0.222946	0.847943					0.221614	0.817475		0.221625	0.817618
							0.223267	0.847802					0.221877	0.816794		0.221886	0.816261
							0.223562	0.846677					0.22213	0.815658		0.222142	0.814805
							0.223932	0.844961					0.222398	0.81464		0.22241	0.814033
							0.224188	0.844753					0.222739	0.813854		0.222752	0.813644
							0.224466	0.844325					0.223052	0.813007		0.223064	0.812635
							0.224747	0.844173					0.223387	0.812042		0.223399	0.811696
							0.225091	0.843663					0.223684	0.810715		0.223698	0.810631
							0.225391	0.842913					0.223991	0.809792		0.224001	0.810276
							0.225622	0.841756					0.224214	0.809535		0.224224	0.809862
							0.225864	0.841125					0.224495	0.808941		0.224508	0.80819
							0.226254	0.84065					0.22479	0.807979		0.224799	0.807319
							0.226538	0.839963					0.22501	0.806432		0.225021	0.805719
							0.226824	0.839041					0.225358	0.804417		0.225373	0.804093
							0.227155	0.838875					0.225744	0.803287		0.225758	0.803454
							0.227503	0.838608					0.226048	0.80281		0.226061	0.802753
							0.227773	0.838189					0.226333	0.802836		0.226345	0.802922
							0.228061	0.838448					0.226686	0.802771		0.226699	0.803204
							0.228405	0.839002					0.226941	0.802687		0.226949	0.803057
							0.228636	0.839447					0.227157	0.801194		0.227167	0.801817
							0.228925	0.839108					0.227458	0.800244		0.227472	0.801407
							0.229232	0.838956					0.227766	0.799886		0.22778	0.801054
							0.229548	0.838766					0.228095	0.799422		0.228107	0.800631
							0.229814	0.839062					0.228362	0.799774		0.228371	0.801534
							0.230077	0.838647					0.228629	0.799429		0.22864	0.80062
							0.230362	0.838201					0.228853	0.797292		0.228861	0.799058
							0.230609	0.837817					0.229092	0.796066		0.229103	0.79831
							0.230848	0.836835					0.229431	0.795483		0.229446	0.797091
							0.231136	0.836343					0.229717	0.794878		0.229727	0.796829
							0.231444	0.836159					0.230018	0.794387		0.230031	0.797054
							0.231706	0.83573					0.230303	0.79416		0.230313	0.797495
							0.231998	0.835605					0.230574	0.793369		0.230586	0.796354
							0.232235	0.835376					0.230858	0.791792		0.230867	0.795074
							0.232541	0.834471					0.231077	0.791833		0.231088	0.794429
							0.232877	0.833858					0.231352	0.790851		0.231363	0.793569
							0.233154	0.833657					0.231657	0.789816		0.231671	0.793559
							0.233384	0.833602					0.231946	0.788952		0.231958	0.793495
							0.233655	0.833947					0.232228	0.788802		0.232238	0.79314
							0.233938	0.833936					0.232513	0.788779		0.232524	0.793049
							0.234225	0.833571					0.232744	0.788465		0.232754	0.793478
							0.234465	0.834143					0.233062	0.787466		0.233075	0.793051
							0.234728	0.833336					0.233335	0.787743		0.233344	0.793799
							0.235014	0.833228					0.233574	0.787244		0.233584	0.792913
							0.235285	0.832894					0.233785	0.786234		0.233794	0.79199
							0.235515	0.832848					0.23403	0.784904		0.234039	0.791059
							0.235766	0.832549					0.234278	0.782874		0.234288	0.790771
							0.236114	0.83152					0.234562	0.781334		0.234574	0.789325
							0.236391	0.830658					0.234844	0.779922		0.234853	0.788162
							0.23663	0.829655					0.235108	0.779118		0.235119	0.787385
							0.236929	0.829205					0.235387	0.778462		0.235399	0.787108
							0.237193	0.828783					0.235734	0.778224		0.235749	0.78632
							0.237445	0.82791					0.236037	0.776768		0.236046	0.784464
							0.237735	0.827107					0.236232	0.77477		0.236241	0.78289
							0.237971	0.826792					0.236456	0.773215		0.236464	0.781375
							0.238225	0.826488					0.236679	0.772268		0.236689	0.780956
							0.238434	0.825589					0.236958	0.771922		0.236972	0.779596
							0.238735	0.82552					0.237275	0.771214		0.237286	0.780054
							0.239009	0.825333					0.237525	0.769733		0.237532	0.778744
							0.23923	0.825374					0.237686	0.769155		0.237693	0.778081
							0.239452	0.82502					0.237967	0.767723		0.237983	0.776721
							0.239789	0.825077					0.238277	0.767232		0.238285	0.776397
							0.24004	0.824565					0.238498	0.765911		0.238508	0.775443
							0.240329	0.824078					0.238756	0.765862		0.238766	0.775274
							0.240572	0.82392					0.23901	0.76572		0.23902	0.773981
							0.240881	0.82341					0.239299	0.76552		0.239313	0.774111
							0.241138	0.823256					0.239606	0.765093		0.239617	0.773815
							0.241371	0.823253					0.239862	0.764745		0.239871	0.773929
							0.241566	0.823403					0.240118	0.764263		0.24013	0.772737
							0.241803	0.823551					0.24041	0.763858		0.240419	0.772586
							0.242082	0.823051					0.240685	0.763819		0.240696	0.772443
							0.242397	0.823117					0.240954	0.763061		0.240965	0.77195
							0.242712	0.822729					0.241249	0.761013		0.241261	0.769829
							0.243036	0.823143					0.241513	0.760338		0.241524	0.769123
							0.243259	0.82249					0.241757	0.760709		0.241766	0.768624
							0.243519	0.822361					0.242011	0.759809		0.24202	0.767763
							0.243747	0.821604					0.242252	0.758404		0.242263	0.76586
							0.244019	0.821188					0.24248	0.758317		0.242489	0.764775
							0.244292	0.820972					0.242736	0.75727		0.242746	0.763429
							0.244459	0.820285					0.242937	0.757444		0.242943	0.763015
							0.244676	0.820168					0.243109	0.75688		0.243119	0.7629
							0.244895	0.819401					0.243389	0.755331		0.243399	0.762128
							0.245174	0.818111					0.243592	0.753672		0.2436	0.76091
							0.245351	0.818251					0.243792	0.752375		0.243801	0.759572
							0.24555	0.817738					0.244036	0.752123		0.244046	0.759348
							0.245854	0.817097					0.244303	0.750617		0.244315	0.757617
							0.246123	0.816715					0.244605	0.74906		0.244614	0.755732
							0.246348	0.815034					0.244785	0.748082		0.244795	0.753569
							0.246589	0.814098					0.245082	0.746741		0.245092	0.751919
							0.246819	0.813682					0.245315	0.745377		0.245325	0.751293
							0.247036	0.813371					0.245545	0.742678		0.245556	0.749191
							0.247284	0.812641					0.245773	0.742182		0.245781	0.748409
							0.247524	0.812739					0.246004	0.740587		0.246012	0.746583
							0.247764	0.812177					0.24624	0.740212		0.246251	0.745566
							0.24806	0.811365					0.246461	0.739693		0.24647	0.744713
							0.248239	0.811027					0.246717	0.737794		0.246729	0.742348
							0.248488	0.810002					0.246982	0.737092		0.246992	0.741178
							0.248836	0.809477					0.247209	0.736407		0.247217	0.740774
							0.249118	0.809092					0.247471	0.735893		0.247483	0.739751
							0.249389	0.808713					0.24771	0.735816		0.247723	0.738246
							0.249648	0.808493					0.248025	0.733192		0.248037	0.735526
							0.249874	0.808595					0.248306	0.733384		0.248315	0.735166
							0.250108	0.807996					0.248547	0.733211		0.24856	0.734127
							0.250353	0.806903					0.24883	0.732002		0.248838	0.732895
							0.250642	0.807674					0.249045	0.73161		0.249053	0.732473
							0.250854	0.808122					0.249266	0.729892		0.249277	0.731118
							0.251064	0.808272					0.249542	0.729999		0.249553	0.729918
							0.251301	0.808278					0.249787	0.729803		0.249795	0.730019
							0.251525	0.808955					0.249969	0.729507		0.249977	0.729998
							0.251752	0.807803					0.250189	0.729743		0.250197	0.72892
							0.251966	0.80764					0.250397	0.729518		0.250406	0.727596
							0.25218	0.807109					0.25062	0.728751		0.250629	0.726085
							0.252375	0.807765					0.250823	0.728662		0.250831	0.725658
							0.252623	0.807516					0.251033	0.727372		0.251042	0.724838
							0.25283	0.806329					0.251303	0.72621		0.251314	0.724123
							0.253056	0.806363					0.251545	0.726368		0.251553	0.72635
							0.253296	0.806479					0.251779	0.727446		0.25179	0.725546
							0.253538	0.806616					0.252029	0.726712		0.252038	0.725057
							0.253826	0.807035					0.252249	0.725742		0.252258	0.724483
							0.254064	0.806654					0.252497	0.72569		0.252506	0.724435
							0.254262	0.80622					0.252763	0.724546		0.252773	0.722263
							0.25448	0.805342					0.252965	0.724065		0.252973	0.722022
							0.254795	0.804542					0.25318	0.723939		0.253188	0.721374
							0.255043	0.803499					0.253435	0.721597		0.253445	0.720665
							0.25525	0.802559					0.253644	0.719306		0.253655	0.720001
							0.255463	0.801438					0.253917	0.716702		0.253927	0.717244
							0.255697	0.800967					0.254155	0.713524		0.254163	0.715685
							0.255934	0.799229					0.254343	0.713975		0.25435	0.715598
							0.256171	0.798509					0.254545	0.713715		0.254552	0.714278
							0.256404	0.79792					0.254761	0.712421		0.25477	0.71286
							0.256633	0.797116					0.254938	0.71233		0.254946	0.711907
							0.256803	0.796134					0.255187	0.710506		0.255198	0.708878
							0.256989	0.796115					0.255395	0.70835		0.255401	0.706542
							0.257197	0.795252					0.255578	0.706748		0.255587	0.706037
							0.257401	0.795451					0.255815	0.706572		0.255825	0.705647
							0.257635	0.79513					0.256027	0.705205		0.256036	0.706721
							0.257897	0.79462					0.256276	0.703624		0.256287	0.704416
							0.258135	0.793687					0.256542	0.702646		0.256552	0.703203
							0.258347	0.792453					0.256791	0.701327		0.2568	0.701914
							0.258589	0.791928					0.256998	0.699582		0.257006	0.700312
							0.258871	0.791864					0.257218	0.697336		0.257227	0.700017
							0.259117	0.789913					0.257448	0.695862		0.257457	0.698448
							0.259282	0.788117					0.257663	0.692722		0.257673	0.696764
							0.259464	0.788106					0.257894	0.691165		0.257902	0.695221
							0.259725	0.787386					0.258114	0.689258		0.258122	0.69425
							0.259942	0.786353					0.258331	0.686739		0.258341	0.692609
							0.260175	0.784183					0.258552	0.684908		0.25856	0.690411
							0.26038	0.782338					0.258809	0.684045		0.258821	0.689285
							0.260609	0.780415					0.259043	0.682022		0.259048	0.687089
							0.260814	0.779486					0.259233	0.679614		0.259242	0.684823
							0.261057	0.778529					0.259402	0.677409		0.25941	0.682085
							0.261286	0.777498					0.259655	0.675533		0.259665	0.679642
							0.261563	0.775803					0.259903	0.672145		0.259912	0.677048
							0.261767	0.77533					0.260164	0.67035		0.260175	0.674659
							0.261991	0.774178					0.26037	0.669294		0.260377	0.672724
							0.262209	0.772674					0.260565	0.668589		0.260573	0.671168
							0.262408	0.772467					0.260748	0.666649		0.260755	0.668731
							0.262579	0.771653					0.260945	0.664376		0.260955	0.666786
							0.262767	0.770018					0.261151	0.661192		0.261158	0.663606
							0.262952	0.768517					0.261354	0.66015		0.261362	0.662168
							0.263207	0.766936					0.261573	0.65921		0.261582	0.660987
							0.263418	0.766283					0.261801	0.657712		0.26181	0.65958
							0.263638	0.765057					0.262024	0.655131		0.262032	0.656782
							0.263889	0.76442					0.262221	0.65451		0.26223	0.656179
							0.264097	0.764144					0.262453	0.650865		0.262461	0.653359
							0.264315	0.762579					0.26265	0.648018		0.26266	0.653593
							0.264515	0.761276					0.26292	0.645476		0.262931	0.652251
							0.264702	0.760271					0.263195	0.642787		0.263204	0.64917
							0.264994	0.759628					0.263392	0.641334		0.263399	0.647756
							0.265248	0.758017					0.26359	0.638198		0.263597	0.644939
							0.26549	0.756689					0.263779	0.634978		0.263787	0.641488
							0.265689	0.755038					0.263979	0.631601		0.263985	0.638678
							0.265875	0.753522					0.264183	0.628104		0.264192	0.636047
							0.266051	0.75299					0.264373	0.625491		0.264381	0.634761
							0.266199	0.751404					0.264601	0.623336		0.26461	0.634223
							0.266381	0.749209					0.264842	0.621242		0.264851	0.633015
							0.266593	0.748284					0.265029	0.618107		0.265038	0.630756
							0.266777	0.747701					0.265259	0.61491		0.265267	0.629465
							0.267004	0.746207					0.26543	0.613194		0.265434	0.627758
							0.267236	0.745019					0.26559	0.611111		0.265599	0.62536
							0.267438	0.743502					0.265816	0.60866		0.265824	0.62295
							0.267683	0.742631					0.266055	0.604693		0.266065	0.618723
							0.267899	0.740494					0.266256	0.601401		0.266264	0.615463
							0.268141	0.740669					0.266466	0.59966		0.266475	0.614401
							0.268374	0.739635					0.266712	0.597483		0.266722	0.611604
							0.268594	0.737908					0.266916	0.597661		0.266924	0.609685
							0.268799	0.737126					0.267117	0.596169		0.267125	0.60927
							0.269007	0.735553					0.267314	0.594799		0.267321	0.607223
							0.269198	0.735349					0.267483	0.592641		0.267491	0.606825
							0.269384	0.734227					0.267684	0.590175		0.267691	0.604546
							0.269614	0.732615					0.267856	0.588729		0.267863	0.602818
							0.269797	0.732009					0.268013	0.587663		0.26802	0.601585
							0.269934	0.731357					0.268212	0.584686		0.26822	0.598704
							0.270093	0.72963					0.268419	0.58277		0.268429	0.597103
							0.270292	0.728996					0.268657	0.58011		0.268666	0.595378
							0.270488	0.72818					0.268857	0.577783		0.268866	0.593119
							0.27077	0.726944					0.269058	0.577122		0.269064	0.592005
							0.27098	0.726603					0.269262	0.577147		0.269273	0.590371
							0.271183	0.726425					0.269515	0.575639		0.269524	0.589164
							0.271404	0.725491					0.269732	0.573147		0.269739	0.587465
							0.271614	0.725806					0.269915	0.571561		0.269923	0.586197
							0.27181	0.724628					0.27013	0.570445		0.27014	0.583403
							0.272078	0.724163					0.270352	0.56857		0.27036	0.580525
							0.272247	0.724211					0.270554	0.566304		0.27056	0.578437
							0.272448	0.724404					0.27075	0.564407		0.27076	0.576637
							0.272643	0.723251					0.270931	0.563231		0.270936	0.575586
							0.27285	0.723831					0.271118	0.563288		0.271127	0.573965
							0.273025	0.723816					0.271329	0.562166		0.271338	0.573502
							0.273195	0.722587					0.271544	0.560827		0.271552	0.571807
							0.273436	0.720678					0.271733	0.560631		0.271742	0.56885
							0.273665	0.721277					0.271961	0.560058		0.271969	0.568518
							0.27386	0.721568					0.272168	0.558811		0.272179	0.567983
							0.274027	0.722693					0.272427	0.557253		0.272434	0.567663
							0.274188	0.721249					0.272631	0.556607		0.272639	0.56702
							0.274434	0.719467					0.272817	0.555236		0.272826	0.566435
							0.274632	0.719924					0.273043	0.555495		0.273051	0.566008
							0.274826	0.719087					0.273241	0.556872		0.273248	0.562705
							0.275041	0.718181					0.273423	0.554847		0.273433	0.56144
							0.27526	0.717736					0.273619	0.554033		0.273625	0.559984
							0.27545	0.716586					0.273777	0.552987		0.273784	0.557569
							0.27559	0.715933					0.273972	0.550598		0.27398	0.555605
							0.275764	0.714157					0.274142	0.548692		0.274147	0.554122
							0.276019	0.71353					0.274301	0.547995		0.274308	0.551741
							0.276236	0.713441					0.2745	0.545658		0.274509	0.550716
							0.276416	0.713378					0.274701	0.545201		0.274709	0.550074
							0.276643	0.713103					0.274876	0.54692		0.274883	0.546926
							0.27686	0.712519					0.275092	0.545797		0.275101	0.54684
							0.27703	0.712233					0.275287	0.546375		0.275294	0.545579
							0.277204	0.713134					0.275474	0.543361		0.275482	0.542419
							0.277361	0.713839					0.275663	0.540713		0.275671	0.541329
							0.277568	0.713292					0.275884	0.540449		0.275893	0.541088
							0.277805	0.713301					0.276075	0.538892		0.276082	0.539544
							0.278026	0.711766					0.276288	0.538234		0.276296	0.53933
							0.278186	0.710164					0.276462	0.539674		0.276469	0.538296
							0.278354	0.709727					0.27663	0.540247		0.276636	0.538463
							0.27854	0.709182					0.276796	0.538548		0.276804	0.53672
							0.278736	0.707974					0.276984	0.537743		0.276989	0.532624
							0.278883	0.706285					0.277126	0.536692		0.277134	0.53129
							0.279067	0.705634					0.277328	0.536009		0.277335	0.530276
							0.279248	0.705329					0.277522	0.534495		0.277529	0.530043
							0.279463	0.703613					0.277696	0.535166		0.277703	0.528607
							0.279646	0.701168					0.277895	0.534376		0.277903	0.526241
							0.279814	0.700621					0.278124	0.532388		0.278132	0.524695
							0.280051	0.70002					0.27829	0.533374		0.278296	0.523289
							0.280216	0.697759					0.278466	0.532195		0.278474	0.521033
							0.280428	0.697105					0.278659	0.532907		0.278667	0.519643
							0.280638	0.6962					0.278907	0.531425		0.278917	0.519146
							0.28083	0.696586					0.279149	0.529576		0.279158	0.517533
							0.280996	0.694675					0.279341	0.528226		0.279347	0.515759
							0.281216	0.694445					0.279494	0.526777		0.2795	0.514377
							0.281466	0.693765					0.279679	0.52672		0.279686	0.512584
							0.281619	0.692725					0.279845	0.526532		0.279854	0.511709
							0.281797	0.691807					0.280082	0.5242		0.28009	0.509188
							0.282053	0.692348					0.280259	0.523686		0.280267	0.507045
							0.28222	0.690076					0.280432	0.521244		0.280438	0.507806
							0.282439	0.689914					0.280598	0.519617		0.280607	0.507727
							0.282606	0.68917					0.280858	0.51611		0.280868	0.506393
							0.282767	0.68699					0.28108	0.515845		0.281089	0.504538
							0.28296	0.685077					0.281289	0.513234		0.281295	0.504991
							0.283117	0.68359					0.281448	0.513727		0.281456	0.504564
							0.283355	0.681935					0.281628	0.510486		0.281634	0.503426
							0.28353	0.680901					0.28178	0.507358		0.281788	0.502932
							0.2837	0.679345					0.281996	0.506411		0.282003	0.502244
							0.283868	0.6788					0.28218	0.503601		0.282188	0.502788
							0.284018	0.676745					0.28236	0.500819		0.282366	0.499776
							0.284145	0.674924					0.282502	0.498666		0.282507	0.499715
							0.284304	0.673263					0.282652	0.495562		0.282659	0.497232
							0.284542	0.672585					0.282813	0.492522		0.282819	0.494227
							0.284771	0.672514					0.28297	0.492452		0.282976	0.493859
							0.284953	0.670032					0.283122	0.489918		0.283129	0.492867
							0.285134	0.66883					0.28334	0.487234		0.283348	0.491006
							0.285315	0.666772					0.283512	0.485313		0.283519	0.490509
							0.285472	0.665669					0.283716	0.484497		0.283723	0.491478
							0.285654	0.664338					0.283892	0.482829		0.283899	0.490991
							0.285838	0.662312					0.284099	0.48144		0.284107	0.490694
							0.286036	0.659941					0.284273	0.47905		0.284281	0.488369
							0.286217	0.660052					0.284474	0.475457		0.284482	0.488253
							0.286386	0.658037					0.284659	0.47273		0.284668	0.485984
							0.286574	0.655834					0.284864	0.472064		0.28487	0.484576
							0.286748	0.653749					0.285023	0.469504		0.28503	0.482179
							0.286904	0.651991					0.28524	0.467012		0.285248	0.480048
							0.287089	0.649287					0.285403	0.46362		0.285411	0.478668
							0.287282	0.647517					0.285583	0.46215		0.28559	0.480593
							0.287533	0.646033					0.285769	0.460489		0.285778	0.477728
							0.287748	0.643819					0.285981	0.460061		0.285989	0.474996
							0.287923	0.642046					0.28617	0.45768		0.286176	0.474878
							0.288156	0.641257					0.286318	0.452541		0.286326	0.47378
							0.288375	0.641001					0.286529	0.449814		0.286535	0.469633
							0.28855	0.639639					0.286686	0.446474		0.286692	0.467604
							0.288715	0.638702					0.286868	0.445158		0.286877	0.466213
							0.288916	0.638798					0.287064	0.442454		0.287071	0.465799
							0.289116	0.637902					0.287258	0.438489		0.287266	0.463407
							0.289254	0.635439					0.287443	0.436072		0.28745	0.46195
							0.28937	0.633222					0.287594	0.433347		0.287598	0.461827
							0.289481	0.633191					0.287736	0.431914		0.287743	0.462405
							0.289618	0.631391					0.287927	0.430637		0.287935	0.462146
							0.289843	0.630105					0.288094	0.428097		0.288098	0.458418
							0.290052	0.628995					0.288256	0.426896		0.288265	0.456328
							0.290203	0.62746					0.288423	0.423146		0.28843	0.453241
							0.290361	0.626604					0.288591	0.420612		0.288598	0.450146
							0.290514	0.626228					0.288767	0.421511		0.288775	0.447558
							0.290715	0.624464					0.288959	0.420016		0.288966	0.444427
							0.290898	0.622711					0.289095	0.418799		0.289101	0.44444
							0.291067	0.621186					0.28925	0.416411		0.289257	0.443541
							0.291214	0.619498					0.289448	0.415634		0.289456	0.44408
							0.291357	0.619076					0.289599	0.413829		0.289605	0.441763
							0.291542	0.617729					0.289731	0.413603		0.289735	0.439634
							0.291733	0.616531					0.289899	0.410794		0.289908	0.438617
							0.291915	0.614578					0.290143	0.408638		0.290152	0.435639
							0.292113	0.614506					0.290298	0.410178		0.290304	0.433342
							0.292302	0.61413					0.290468	0.407582		0.290475	0.433413
							0.292474	0.613933					0.290665	0.404666		0.290672	0.430428
							0.292663	0.611871					0.290864	0.403959		0.290873	0.429683
							0.292834	0.609295					0.291077	0.403538		0.291085	0.428505
							0.29304	0.608161					0.29125	0.399598		0.291257	0.425302
							0.293246	0.607752					0.291433	0.397568		0.29144	0.422307
							0.293424	0.60572					0.291608	0.39512		0.291615	0.419384
							0.293581	0.605506					0.291806	0.391336		0.291815	0.416981
							0.293743	0.604859					0.291985	0.389163		0.291992	0.415689
							0.293915	0.602549					0.292161	0.387044		0.292168	0.413837
							0.294116	0.601					0.292321	0.38443		0.292328	0.412783
							0.29431	0.600358					0.292487	0.383747		0.292494	0.410255
							0.29448	0.600059					0.292677	0.381867		0.292684	0.408927
							0.294646	0.599341					0.292829	0.379736		0.292835	0.408397
							0.294832	0.598821					0.292978	0.380597		0.292984	0.405866
							0.295011	0.598609					0.293122	0.379334		0.293127	0.403651
							0.295151	0.598079					0.293288	0.375224		0.293296	0.401936
							0.295286	0.597246					0.293469	0.374982		0.293477	0.399622
							0.295433	0.596876					0.29363	0.374349		0.293636	0.396907
							0.295591	0.594152					0.293827	0.37697		0.293835	0.395853
							0.295763	0.591327					0.294027	0.377656		0.294034	0.394074
							0.29595	0.590561					0.294178	0.376111		0.294183	0.392844
							0.296156	0.589833					0.294353	0.37542		0.294362	0.39146
							0.29629	0.589322					0.29454	0.377599		0.294544	0.390524
							0.296485	0.589093					0.294672	0.378444		0.294678	0.389452
							0.296678	0.587955					0.294815	0.378126		0.294822	0.387672
							0.296805	0.586395					0.295025	0.378204		0.295032	0.386908
							0.296941	0.586146					0.295187	0.378642		0.295193	0.386514
							0.297165	0.585964					0.29537	0.379002		0.295377	0.388885
							0.297338	0.584319					0.295531	0.377807		0.295537	0.386792
							0.29747	0.582763					0.29566	0.377051		0.295664	0.384263
							0.297636	0.583631					0.295807	0.375107		0.295813	0.385532
							0.297809	0.58281					0.295972	0.373626		0.29598	0.382838
							0.297995	0.581976					0.296154	0.372673		0.296163	0.381287
							0.298175	0.580735					0.296361	0.369271		0.296368	0.378328
							0.29838	0.579458					0.296514	0.368365		0.29652	0.377149
							0.298522	0.578212					0.296683	0.3661		0.29669	0.374645
							0.298668	0.576274					0.296851	0.365103		0.296858	0.371953
							0.298878	0.573992					0.297017	0.364389		0.297024	0.370909
							0.299017	0.573719					0.297198	0.362764		0.297206	0.36933
							0.299185	0.572495					0.297376	0.362682		0.297383	0.36725
							0.299355	0.571865					0.297565	0.360686		0.297572	0.367386
							0.299517	0.570971					0.297724	0.359765		0.29773	0.367462
							0.299683	0.569461					0.297913	0.360653		0.29792	0.369167
							0.299815	0.566959					0.298084	0.358987		0.298091	0.368194
							0.299929	0.567007					0.298225	0.360367		0.29823	0.366096
							0.300113	0.564648					0.298365	0.358103		0.298372	0.365609
							0.300314	0.564337					0.298534	0.356485		0.298541	0.364192
							0.300474	0.563709					0.298678	0.353718		0.298683	0.364418
							0.300641	0.563086					0.29885	0.35245		0.298857	0.362092
							0.300817	0.563416					0.299012	0.349772		0.299018	0.359839
							0.301043	0.562603					0.299144	0.349536		0.299149	0.357367
							0.301212	0.561203					0.299302	0.348933		0.29931	0.354802
							0.301402	0.558872					0.299466	0.344572		0.299471	0.3536
							0.30161	0.556045					0.299629	0.346634		0.299637	0.350306
							0.301753	0.556446					0.299799	0.344238		0.299806	0.349201
							0.301927	0.555241					0.299956	0.343782		0.299961	0.348691
							0.302087	0.553457					0.300101	0.34361		0.300107	0.348145
							0.302248	0.552506					0.300283	0.344485		0.30029	0.348513
							0.302387	0.549355					0.300422	0.340773		0.300429	0.345975
							0.302556	0.548848					0.300636	0.339067		0.300644	0.344987
							0.302696	0.548884					0.300809	0.337341		0.300817	0.345267
							0.302856	0.54908					0.301001	0.33515		0.301008	0.345066
							0.303014	0.548358					0.301148	0.332783		0.301154	0.344441
							0.303178	0.547097					0.301298	0.330155		0.301305	0.344584
							0.303336	0.545098					0.301442	0.330134		0.301446	0.341885
							0.303476	0.544954					0.301566	0.329208		0.301572	0.340695
							0.303613	0.545987					0.301735	0.328942		0.301742	0.337891
							0.303767	0.543996					0.301886	0.328193		0.301893	0.338223
							0.303944	0.544121					0.302066	0.328358		0.302073	0.33553
							0.304112	0.543525					0.30226	0.326012		0.302267	0.335587
							0.304254	0.542943					0.302421	0.323965		0.302427	0.335054
							0.304395	0.542385					0.302585	0.324079		0.302592	0.335775
							0.304544	0.542236					0.302757	0.323438		0.302763	0.333796
							0.304739	0.540659					0.302926	0.322775		0.302933	0.335411
							0.304886	0.539782					0.303105	0.322692		0.303113	0.335124
							0.305042	0.538694					0.303272	0.319855		0.303279	0.33217
							0.305201	0.538283					0.30343	0.318758		0.303435	0.331761
							0.305382	0.534992					0.303602	0.316119		0.30361	0.332194
							0.305555	0.532913					0.303742	0.315312		0.303747	0.331491
							0.305704	0.528788					0.303893	0.312732		0.3039	0.32971
							0.305873	0.526219					0.304078	0.311121		0.304085	0.327513
							0.306032	0.524613					0.304217	0.311747		0.304223	0.32671
							0.306198	0.525193					0.304349	0.309273		0.304354	0.323871
							0.306402	0.523318					0.304486	0.310292		0.304491	0.319993
							0.306548	0.520635					0.304631	0.309391		0.304637	0.316354
							0.306707	0.516576					0.304778	0.308584		0.304784	0.313004
							0.30686	0.514722					0.304938	0.310451		0.304944	0.312499
							0.306992	0.512924					0.305113	0.306501		0.305121	0.311625
							0.307124	0.511389					0.305305	0.304899		0.305313	0.309191
							0.307277	0.509312					0.305497	0.302708		0.305504	0.30552
							0.307446	0.506719					0.305657	0.298591		0.305662	0.305108
							0.307654	0.504324					0.305803	0.298544		0.30581	0.304321
							0.3078	0.504827					0.305964	0.296437		0.30597	0.303416
							0.307957	0.504898					0.306114	0.295309		0.30612	0.302153
							0.308117	0.503604					0.306281	0.292161		0.306288	0.298421
							0.308252	0.501671					0.306417	0.292461		0.306422	0.296924
							0.308426	0.498763					0.306593	0.288946		0.3066	0.294839
							0.308586	0.496209					0.306729	0.288742		0.306734	0.292875
							0.308734	0.494878					0.306866	0.286265		0.306871	0.292168
							0.308915	0.49297					0.30699	0.283344		0.306995	0.288981
							0.309047	0.491505					0.307131	0.28112		0.307138	0.287503
							0.309197	0.488305					0.307308	0.280837		0.307317	0.28803
							0.309384	0.485264					0.307497	0.278091		0.307504	0.286376
							0.309594	0.482675					0.307677	0.275421		0.307682	0.284112
							0.30975	0.480079					0.307829	0.273836		0.307835	0.281109
							0.309913	0.477592					0.307981	0.273418		0.307987	0.279834
							0.310043	0.476377					0.308112	0.272065		0.308117	0.279029
							0.310194	0.473239					0.308262	0.271469		0.308268	0.276986
							0.310359	0.472209					0.308386	0.269822		0.308391	0.276728
							0.310528	0.471748					0.308535	0.269247		0.308542	0.275853
							0.310675	0.470269					0.308715	0.267643		0.308721	0.272015
							0.310806	0.468893					0.30886	0.268576		0.308865	0.269734
							0.310961	0.46545					0.309011	0.26684		0.309018	0.269083
							0.311141	0.462409					0.30918	0.266117		0.309186	0.26713
							0.311275	0.461184					0.309334	0.263398		0.309341	0.266473
							0.311401	0.458257					0.309516	0.263343		0.309522	0.265594
							0.311566	0.456035					0.309654	0.263449		0.30966	0.2659
							0.311758	0.45445					0.30982	0.263371		0.309826	0.263354
							0.3119	0.450404					0.309973	0.263474		0.30998	0.263636
							0.312006	0.448878					0.310121	0.261106		0.310126	0.261489
							0.312135	0.447486					0.310271	0.261545		0.310278	0.260049
							0.312309	0.445285					0.310422	0.261634		0.310426	0.257345
							0.312488	0.441723					0.310526	0.261849		0.31053	0.25579
							0.312634	0.44041					0.310654	0.258602		0.31066	0.253579
							0.312806	0.438283					0.310818	0.257028		0.310825	0.254391
							0.312926	0.43469					0.311015	0.253858		0.311023	0.251667
							0.313081	0.432562					0.311204	0.251475		0.311212	0.249111
							0.313234	0.430361					0.311352	0.249029		0.311356	0.24542
							0.313383	0.427565					0.311465	0.247494		0.311471	0.240529
							0.313525	0.427398					0.311635	0.244525		0.311642	0.236356
							0.313702	0.424444					0.311794	0.240876		0.311798	0.234569
							0.313842	0.419087					0.311926	0.239035		0.311933	0.229135
							0.314017	0.417256					0.312085	0.238188		0.312092	0.228001
							0.314141	0.415325					0.312257	0.23798		0.312263	0.226165
							0.314291	0.412358					0.312446	0.236237		0.312454	0.225971
							0.314441	0.412306					0.31262	0.234266		0.312627	0.221967
							0.314567	0.409668					0.312757	0.232037		0.312762	0.220257
							0.31471	0.407384					0.312863	0.230647		0.312867	0.218802
							0.314877	0.406192					0.312998	0.230018		0.313004	0.21824
							0.315033	0.403814					0.313144	0.226905		0.313152	0.215465
							0.315191	0.402795					0.313318	0.224548		0.313323	0.214978
							0.315395	0.400477					0.313456	0.224383		0.313462	0.21366
							0.315552	0.398362					0.313587	0.22242		0.313591	0.209456
							0.315679	0.395888					0.313732	0.216991		0.313739	0.202983
							0.315811	0.394625					0.31386	0.215738		0.313864	0.203121
							0.315971	0.395548					0.313994	0.212393		0.314002	0.201467
							0.316119	0.394148					0.314193	0.210083		0.3142	0.198261
							0.316266	0.390066					0.314346	0.209927		0.31435	0.196502
							0.316426	0.387854					0.314468	0.208896		0.314475	0.193541
							0.316579	0.386423					0.314635	0.209405		0.314639	0.192931
							0.316709	0.384572					0.314767	0.208758		0.314772	0.191104
							0.316843	0.38308					0.31492	0.205503		0.314929	0.189772
							0.316993	0.383669					0.315093	0.204974		0.315099	0.188435
							0.317151	0.383177					0.315237	0.204228		0.315242	0.185125
							0.317322	0.383722					0.315371	0.201542		0.315377	0.184906
							0.317468	0.382251					0.315521	0.198719		0.315526	0.184433
							0.31757	0.38051					0.315663	0.19736		0.315669	0.180857
							0.317738	0.380621					0.315821	0.19383		0.315827	0.18077
							0.317901	0.37862					0.315952	0.192772		0.315958	0.179467
							0.31803	0.378419					0.316091	0.191092		0.316095	0.179867
							0.318167	0.375632					0.316232	0.18808		0.31624	0.17822
							0.318312	0.374328					0.316418	0.188663		0.316424	0.178554
							0.318438	0.371893					0.316553	0.187264		0.316558	0.178115
							0.318602	0.368988					0.316656	0.185102		0.316661	0.175117
							0.318775	0.367637					0.31682	0.185251		0.316826	0.173024
							0.318917	0.365696					0.316977	0.18291		0.316984	0.171586
							0.319104	0.364117					0.317152	0.182887		0.317158	0.170436
							0.319239	0.359817					0.317337	0.182038		0.317345	0.167164
							0.31941	0.358559					0.317484	0.181052		0.31749	0.165684
							0.319562	0.355					0.317631	0.176777		0.317635	0.165058
							0.319696	0.353445					0.317766	0.175087		0.317771	0.162013
							0.319838	0.351998					0.317895	0.174146		0.317901	0.159385
							0.320003	0.350896					0.318046	0.171591		0.318052	0.15753
							0.320142	0.347857					0.318207	0.168573		0.318212	0.155682
							0.320302	0.346463					0.31833	0.16526		0.318334	0.153722
							0.320445	0.345821					0.318466	0.161199		0.318472	0.150592
							0.320584	0.343664					0.318616	0.162513		0.318623	0.149994
							0.320696	0.339842					0.318742	0.161012		0.318746	0.14682
							0.32083	0.339766					0.318865	0.160044		0.318872	0.146685
							0.320959	0.337787					0.319031	0.158517		0.319037	0.145229
							0.321107	0.337775					0.319172	0.15864		0.319179	0.144451
							0.321244	0.335701					0.319334	0.158962		0.319341	0.145551
							0.321443	0.335355					0.319471	0.156096		0.319476	0.143789
							0.321613	0.331321					0.319619	0.154659		0.319627	0.144764
							0.321762	0.331196					0.319808	0.153596		0.319814	0.145357
							0.321913	0.329075					0.319964	0.153004		0.319971	0.143631
							0.322064	0.329934					0.320125	0.150893		0.320131	0.143036
							0.322209	0.327887					0.320258	0.146325		0.320263	0.141788
							0.322355	0.326215					0.320369	0.14376		0.320373	0.138012
							0.322517	0.326207					0.320483	0.142406		0.320488	0.137811
							0.322677	0.32561					0.320633	0.143362		0.32064	0.138161
							0.322808	0.325412					0.320779	0.143071		0.320783	0.136825
							0.322932	0.325425					0.32089	0.14247		0.320895	0.136121
							0.323038	0.325223					0.321047	0.140892		0.321053	0.135079
							0.323162	0.323752					0.321181	0.142549		0.321185	0.134206
							0.323279	0.324434					0.321274	0.142809		0.321277	0.131123
							0.32342	0.323114					0.321377	0.141637		0.321383	0.129818
							0.323532	0.323793					0.321519	0.139986		0.321526	0.129729
							0.323667	0.321678					0.321702	0.14088		0.321709	0.131142
							0.323825	0.321689					0.321869	0.140366		0.321875	0.130184
							0.323969	0.322887					0.322003	0.137829		0.322008	0.131467
							0.324098	0.321426					0.322156	0.138299		0.322163	0.132041
							0.32424	0.320276					0.32233	0.137747		0.322337	0.129228
							0.324366	0.320642					0.322466	0.138206		0.322471	0.128905
							0.324502	0.320896					0.322614	0.138162		0.322619	0.1308
							0.324664	0.321591					0.322739	0.137075		0.322744	0.132074
							0.324878	0.322371					0.322837	0.136361		0.32284	0.13345
							0.325022	0.32279					0.322936	0.13525		0.322942	0.132402
							0.325134	0.322912					0.323114	0.132538		0.323121	0.133837
							0.325263	0.322269					0.323289	0.133646		0.323294	0.132352
							0.32538	0.319643					0.323415	0.132135		0.323419	0.131277
							0.325538	0.318377					0.323532	0.133258		0.323536	0.131942
							0.325703	0.316641					0.323697	0.130325		0.323705	0.135324
							0.325835	0.317168					0.32387	0.132128		0.323876	0.13513
							0.325995	0.317327					0.324013	0.131304		0.324019	0.133514
							0.326139	0.315132					0.324175	0.13101		0.324181	0.133348
							0.326301	0.313271					0.324316	0.130828		0.324322	0.132396
							0.326502	0.309227					0.324446	0.130994		0.32445	0.130215
							0.326655	0.307415					0.324628	0.13078		0.324637	0.13032
							0.326786	0.307574					0.324799	0.128623		0.324805	0.128612
							0.326944	0.305009					0.324956	0.129013		0.324963	0.129572
							0.327079	0.302311					0.325081	0.127899		0.325085	0.129269
							0.327197	0.29982					0.325202	0.125578		0.325208	0.127458
							0.327298	0.298923					0.325381	0.124479		0.325389	0.125437
							0.32744	0.29695					0.325542	0.122666		0.325547	0.125658
							0.327588	0.293465					0.325666	0.121283		0.32567	0.120937
							0.327714	0.292731					0.325774	0.120158		0.325779	0.118807
							0.327842	0.290752					0.325919	0.120988		0.325924	0.116026
							0.327949	0.288771					0.326033	0.12034		0.326038	0.116285
							0.328096	0.2869					0.326147	0.117497		0.326152	0.116892
							0.328214	0.284044					0.326281	0.114896		0.326286	0.117417
							0.328347	0.283904					0.32639	0.115553		0.326394	0.11506
							0.328479	0.282319					0.326499	0.114539		0.326504	0.11535
							0.328598	0.27788					0.326615	0.113785		0.326619	0.1148
							0.328746	0.275975					0.326732	0.113349		0.326736	0.11305
							0.328909	0.274594					0.326868	0.113881		0.326876	0.111696
							0.329037	0.273005					0.327026	0.112532		0.32703	0.11368
							0.32915	0.273479					0.327143	0.110697		0.327148	0.113921
							0.32928	0.271086					0.327273	0.10962		0.327277	0.114039
							0.329409	0.268347					0.327389	0.109239		0.327396	0.112728
							0.329581	0.268485					0.327581	0.109938		0.327587	0.113335
							0.329724	0.265761					0.327705	0.110147		0.32771	0.114763
							0.329893	0.263836					0.327864	0.108454		0.327871	0.112875
							0.330051	0.262446					0.327998	0.107152		0.328002	0.113977
							0.330184	0.263162					0.328105	0.108796		0.32811	0.117002
							0.330296	0.263182					0.328234	0.107598		0.328239	0.115719
							0.330439	0.25958					0.328352	0.107755		0.328358	0.114859
							0.330573	0.257555					0.328512	0.108113		0.328519	0.112919
							0.330686	0.258822					0.328668	0.105827		0.328674	0.112959
							0.330798	0.255708					0.328833	0.105598		0.32884	0.113277
							0.330957	0.254377					0.329013	0.102668		0.329019	0.113552
							0.331096	0.252191					0.329147	0.102282		0.329152	0.115147
							0.331213	0.250334					0.329268	0.100521		0.329273	0.113914
							0.331363	0.247119					0.329391	0.0971601		0.329396	0.112432
							0.331488	0.244767					0.329518	0.0978487		0.329523	0.11355
							0.331648	0.24253					0.329636	0.0967043		0.329641	0.112638
							0.331778	0.240815					0.329777	0.0980007		0.329783	0.111118
							0.331911	0.239754					0.329937	0.097886		0.329944	0.112112
							0.33208	0.23674					0.330072	0.0992366		0.330077	0.110084
							0.332246	0.235014					0.330235	0.0983509		0.330242	0.110044
							0.33241	0.233855					0.330411	0.0983894		0.330416	0.11002
							0.332555	0.231872					0.330545	0.100106		0.330551	0.109757
							0.332679	0.228413					0.330696	0.098223		0.330701	0.107433
							0.332827	0.226178					0.330809	0.100311		0.330813	0.104974
							0.332937	0.225975					0.330933	0.0997061		0.330938	0.103865
							0.333071	0.225421					0.331035	0.0993592		0.331039	0.10257
							0.333216	0.224829					0.331162	0.0969587		0.331167	0.100746
							0.333376	0.223091					0.331296	0.0959632		0.331302	0.0967268
							0.333507	0.220052					0.331441	0.0940607		0.331447	0.0977388
							0.333652	0.218081					0.331578	0.0934571		0.331583	0.0957228
							0.333821	0.21726					0.331737	0.0953429		0.331744	0.0942191
							0.333965	0.214254					0.331868	0.0956577		0.331873	0.0939755
							0.334109	0.210394					0.331996	0.0951013		0.332003	0.0948019
							0.334216	0.208909					0.332126	0.0942909		0.332131	0.0927928
							0.334341	0.210104					0.332248	0.0953928		0.332253	0.0909644
							0.33447	0.209431					0.332366	0.0954157		0.33237	0.0904205
							0.334598	0.20837					0.332497	0.0947117		0.332503	0.0923532
							0.334719	0.205719					0.332633	0.0916568		0.332637	0.0947382
							0.334858	0.205346					0.33276	0.0907678		0.332766	0.0944175
							0.334987	0.203361					0.332901	0.0914806		0.332906	0.0910772
							0.335108	0.205475					0.333023	0.0919508		0.333028	0.0912159
							0.33525	0.203643					0.333147	0.0915949		0.333153	0.089549
							0.335361	0.203354					0.333285	0.0895296		0.333291	0.0855367
							0.335477	0.200758					0.333415	0.0901776		0.33342	0.0843042
							0.335567	0.200691					0.333525	0.0914973		0.333529	0.0819078
							0.335691	0.200076					0.333637	0.090404		0.333642	0.0807959
							0.335794	0.199917					0.333761	0.0895037		0.333766	0.077937
							0.335943	0.199744					0.333895	0.0889947		0.333902	0.0761777
							0.336067	0.200375					0.334045	0.0907563		0.33405	0.0756467
							0.336202	0.200586					0.334204	0.0941456		0.334209	0.0758488
							0.336337	0.201744					0.334342	0.0949638		0.334348	0.0746469
							0.336473	0.200688					0.334462	0.0946897		0.334467	0.0750096
							0.336604	0.200788					0.334606	0.0946913		0.334612	0.0750214
							0.336711	0.201813					0.334709	0.0915162		0.334713	0.0737486
							0.336839	0.199894					0.334819	0.0920938		0.334824	0.0728437
							0.336975	0.198439					0.334983	0.087473		0.33499	0.072535
							0.337081	0.198443					0.335127	0.0860036		0.335132	0.074474
							0.337188	0.197376					0.33526	0.084854		0.335266	0.0767803
							0.33735	0.197891					0.335392	0.0865801		0.335395	0.0787069
							0.337489	0.20086					0.335473	0.0849795		0.335476	0.0780327
							0.337609	0.198859					0.335592	0.086315		0.335598	0.0785202
							0.337749	0.196722					0.335739	0.086747		0.335746	0.0780925
							0.337867	0.196854					0.335892	0.0879536		0.335896	0.0772752
							0.33802	0.196614					0.336	0.0881051		0.336004	0.0797855
							0.338177	0.197604					0.336103	0.0875265		0.336108	0.079796
							0.338342	0.197168					0.336245	0.0870172		0.336253	0.0779427
							0.338491	0.196907					0.336428	0.0874247		0.336433	0.0799445
							0.338627	0.195842					0.336555	0.0862703		0.336561	0.0802353
							0.338781	0.194439					0.336692	0.0867545		0.336696	0.0817748
							0.338877	0.19227					0.336797	0.0884466		0.336802	0.0802055
							0.338995	0.188551					0.336939	0.0881589		0.336946	0.0795625
							0.339122	0.186489					0.337086	0.0871855		0.33709	0.0782265
							0.339244	0.183618					0.337249	0.086609		0.337257	0.0796934
							0.339367	0.182991					0.337393	0.0852548		0.337397	0.0754881
							0.339501	0.183681					0.337489	0.0828207		0.337493	0.0741297
							0.339638	0.183571					0.337609	0.0821476		0.337615	0.0756402
							0.33976	0.18304					0.337756	0.0814944		0.337761	0.0743955
							0.339906	0.181321					0.337883	0.0800025		0.337889	0.0738204
							0.340057	0.180523					0.338033	0.0780234		0.338039	0.0745422
							0.340213	0.177799					0.338152	0.0781284		0.338155	0.0748035
							0.340344	0.175031					0.338256	0.0781237		0.338262	0.0752869
							0.340457	0.174695					0.338395	0.0750602		0.338399	0.0752638
							0.340583	0.175418					0.338497	0.0730547		0.338502	0.0742361
							0.340692	0.175898					0.338619	0.073514		0.338623	0.075952
							0.340814	0.174411					0.338719	0.0733883		0.338723	0.0780414
							0.340936	0.174382					0.338832	0.07419		0.338837	0.0741988
							0.341093	0.173484					0.338982	0.0708904		0.33899	0.0755345
							0.341228	0.171745					0.339161	0.0713047		0.339166	0.078025
							0.341346	0.171437					0.339281	0.06905		0.339285	0.0801446
							0.341473	0.169963					0.339378	0.0656719		0.339383	0.0798211
							0.341615	0.169223					0.339545	0.0664031		0.339552	0.0806277
							0.341774	0.168273					0.339666	0.0662935		0.33967	0.0810729
							0.341921	0.165158					0.339784	0.067683		0.339788	0.0832356
							0.342074	0.16539					0.339908	0.068028		0.339914	0.0860653
							0.34218	0.167996					0.340056	0.0658847		0.340062	0.0869651
							0.342295	0.16879					0.340166	0.0618346		0.34017	0.0891953
							0.342406	0.170674					0.340292	0.0626627		0.340298	0.0878611
							0.342516	0.168395					0.340425	0.0627041		0.340429	0.0897663
							0.342642	0.16667					0.340552	0.0630276		0.340558	0.0900863
							0.342768	0.16844					0.340673	0.0647861		0.340677	0.0908192
							0.342883	0.167441					0.340789	0.0653693		0.340795	0.0910843
							0.342992	0.167588					0.340939	0.0654179		0.340945	0.0925596
							0.343125	0.168609					0.341087	0.0655134		0.341092	0.0908522
							0.343252	0.17083					0.341209	0.064039		0.341213	0.0917408
							0.343403	0.170926					0.3413	0.0640412		0.341304	0.0919395
							0.343539	0.168969					0.341416	0.0624959		0.341421	0.0916498
							0.343685	0.167588					0.34156	0.0626585		0.341566	0.0917993
							0.343816	0.168135					0.341718	0.0617537		0.341724	0.094023
							0.343951	0.168567					0.341859	0.0610171		0.341864	0.0980445
							0.344096	0.16754					0.341988	0.0615589		0.341993	0.0974165
							0.34423	0.167672					0.342094	0.0593017		0.342098	0.0982358
							0.344329	0.167128					0.342212	0.0591656		0.342216	0.0975355
							0.344429	0.166524					0.342309	0.0591457		0.342312	0.0951453
							0.344549	0.167517					0.342402	0.0605141		0.342406	0.0966395
							0.344679	0.165991					0.342521	0.0640024		0.342528	0.0953849
							0.344775	0.165816					0.342659	0.0635076		0.342663	0.0921291
							0.344901	0.165957					0.342792	0.0627479		0.342798	0.0936627
							0.345027	0.163501					0.342922	0.0625741		0.342926	0.0945814
							0.345134	0.161507					0.343028	0.0601705		0.343032	0.0939504
							0.34523	0.161294					0.343142	0.061244		0.343147	0.0948574
							0.345367	0.158983					0.343279	0.0588499		0.343284	0.093489
							0.3455	0.157803					0.343382	0.0594683		0.343387	0.0927884
							0.345625	0.158102					0.3435	0.058533		0.343506	0.0911592
							0.345748	0.155926					0.343659	0.0557775		0.343664	0.0887847
							0.345875	0.156375					0.343759	0.0536584		0.343763	0.0891684
							0.345958	0.154366					0.343898	0.0556617		0.343903	0.0883285
							0.346097	0.150382					0.344032	0.0547896		0.344039	0.0880711
							0.346229	0.149321					0.344228	0.0543469		0.344237	0.0868021
							0.346339	0.148945					0.344388	0.0526187		0.344392	0.0890558
							0.346491	0.148726					0.344479	0.0526293		0.344484	0.0881897
							0.34663	0.148378					0.344573	0.0509386		0.344577	0.0868984
							0.346773	0.148592					0.344666	0.0486443		0.34467	0.0873247
							0.346906	0.150644					0.344797	0.0485426		0.344803	0.0885408
							0.347025	0.152122					0.344921	0.0474788		0.344925	0.0888035
							0.347143	0.151779					0.34503	0.0476411		0.345034	0.0880654
							0.347272	0.148026					0.345169	0.0478438		0.345175	0.089937
							0.347441	0.148597					0.345309	0.0464798		0.345314	0.0896503
							0.347577	0.146759					0.345451	0.0456674		0.345457	0.0882463
							0.347701	0.148212					0.34562	0.0468513		0.345626	0.0847238
							0.34781	0.147979					0.345731	0.048582		0.345737	0.0829057
							0.347916	0.148583					0.345848	0.0503636		0.345851	0.0838827
							0.348033	0.147592					0.345947	0.05001		0.345951	0.0817333
							0.348165	0.148689					0.34608	0.0496679		0.346085	0.0827388
							0.348293	0.148746					0.346201	0.0517361		0.346206	0.0844792
							0.348411	0.149536					0.346327	0.0518037		0.346331	0.083061
							0.348522	0.148963					0.346432	0.0520494		0.346436	0.0832216
							0.348644	0.147783					0.346512	0.0524242		0.346515	0.0819518
							0.348759	0.147869					0.346612	0.0521279		0.346616	0.0843319
							0.348907	0.148029					0.346721	0.053359		0.346726	0.0847012
							0.34899	0.148838					0.346828	0.0513482		0.346831	0.0847255
							0.349097	0.149458					0.34695	0.0494767		0.346956	0.0842913
							0.349209	0.149727					0.347086	0.0490609		0.347091	0.0869825
							0.349334	0.151748					0.347225	0.0494445		0.347229	0.0864289
							0.349461	0.151745					0.347341	0.0488488		0.347346	0.0851073
							0.349599	0.1513					0.347439	0.0478146		0.347444	0.0860678
							0.349733	0.152321					0.347582	0.0472089		0.347588	0.0846226
							0.349839	0.154095					0.347728	0.0505797		0.347733	0.0833406
							0.34996	0.15287					0.34786	0.0540704		0.347865	0.0841546
							0.350066	0.152207					0.347999	0.0553224		0.348005	0.0828154
							0.35019	0.151918					0.348128	0.0557175		0.348132	0.0810502
							0.350315	0.150552					0.348231	0.0560061		0.348235	0.0784194
							0.350447	0.151169					0.348331	0.055058		0.348335	0.0788099
							0.35056	0.151059					0.348445	0.0567828		0.348451	0.0787077
							0.350708	0.150451					0.348585	0.0572702		0.34859	0.0777467
							0.350843	0.14993					0.348723	0.0551337		0.348728	0.0774349
							0.350978	0.147281					0.348846	0.0563136		0.348851	0.0773578
							0.351113	0.146346					0.348978	0.0543673		0.348983	0.0753582
							0.351222	0.145397					0.349116	0.0546119		0.349121	0.0733083
							0.351354	0.143947					0.349243	0.0548853		0.349248	0.0703593
							0.351456	0.141882					0.349364	0.0545421		0.349369	0.0679741
							0.351591	0.143237					0.349469	0.0540972		0.349472	0.0675623
							0.351734	0.142574					0.349577	0.0522994		0.349581	0.0677844
							0.35183	0.142766					0.34968	0.0523864		0.349686	0.0691819
							0.351946	0.143997					0.349804	0.0507204		0.349809	0.0693744
							0.352031	0.145849					0.349921	0.0498915		0.349927	0.0701895
							0.352167	0.143455					0.350049	0.050437		0.350053	0.0696406
							0.35229	0.141338					0.350153	0.0500811		0.350158	0.0689457
							0.352403	0.138704					0.350273	0.0501103		0.350279	0.0674521
							0.352534	0.137496					0.350434	0.0513602		0.350439	0.068162
							0.352637	0.139496					0.350556	0.0502825		0.350561	0.0655163
							0.352735	0.139656					0.35066	0.0507608		0.350663	0.0653526
							0.352886	0.139119					0.350761	0.0507068		0.350767	0.0636627
							0.353011	0.139284					0.350897	0.0516291		0.350902	0.0620089
							0.353169	0.139521					0.351013	0.0528564		0.351017	0.060958
							0.353268	0.13763					0.351121	0.0549521		0.351125	0.0597379
							0.353397	0.138021					0.351219	0.0556451		0.351223	0.0575795
							0.35351	0.136632					0.351344	0.0544784		0.351349	0.0590936
							0.353647	0.136034					0.351448	0.0537701		0.351452	0.0577359
							0.353763	0.137098					0.351566	0.0540276		0.351571	0.0565187
							0.353871	0.135242					0.351692	0.0536198		0.351696	0.0562715
							0.353973	0.13577					0.351823	0.0566181		0.351829	0.0571787
							0.35408	0.134872					0.351944	0.0545363		0.351948	0.0539635
							0.354209	0.13337					0.352041	0.0552148		0.352045	0.0530961
							0.354315	0.134469					0.352153	0.0558112		0.352158	0.0531829
							0.354439	0.133217					0.352277	0.0551451		0.352283	0.0515778
							0.354587	0.130815					0.352403	0.0568455		0.352409	0.0518644
							0.35473	0.129477					0.352536	0.0614003		0.352539	0.0498579
							0.354836	0.125551					0.352639	0.0612579		0.352644	0.0517378
							0.354971	0.126576					0.352768	0.0627355		0.352774	0.0500623
							0.355105	0.125529					0.352934	0.0629912		0.352941	0.0493193
							0.35528	0.124236					0.353106	0.0610971		0.353111	0.0499218
							0.35542	0.125426					0.353204	0.0596942		0.353207	0.0504168
							0.355524	0.12295					0.353292	0.0603447		0.353296	0.0502682
							0.355645	0.121162					0.353388	0.0603109		0.353393	0.0500409
							0.35575	0.119449					0.353523	0.0598075		0.353528	0.0513992
							0.355849	0.119114					0.353635	0.0587272		0.353639	0.0527412
							0.355927	0.118634					0.353759	0.0593925		0.353764	0.0518001
							0.35604	0.118265					0.353857	0.0574791		0.353862	0.0541992
							0.35614	0.117405					0.353993	0.0560664		0.353999	0.0540824
							0.356256	0.114835					0.354125	0.0557518		0.354129	0.051346
							0.356361	0.112543					0.354205	0.0549704		0.354208	0.0515181
							0.356477	0.110487					0.354281	0.0568244		0.354286	0.0528063
							0.356593	0.108403					0.354411	0.0560034		0.354416	0.051052
							0.35672	0.10859					0.354564	0.0548284		0.354571	0.051627
							0.35683	0.106707					0.354702	0.0556602		0.354706	0.0489723
							0.356926	0.107977					0.354791	0.0526831		0.354796	0.051696
							0.357047	0.106199					0.354909	0.0505391		0.354915	0.0543904
							0.35714	0.102512					0.355019	0.0499519		0.355023	0.053338
							0.357258	0.10211					0.355136	0.0473512		0.355142	0.0538882
							0.357382	0.101865					0.355262	0.0468533		0.355266	0.0542885
							0.357508	0.0992213					0.355378	0.0452533		0.355383	0.0533103
							0.357624	0.0981537					0.355506	0.0452259		0.355511	0.0533417
							0.357766	0.0953751					0.355607	0.0437911		0.355611	0.0539444
							0.357868	0.0950052					0.355737	0.0429665		0.355743	0.0536816
							0.357988	0.0943561					0.355867	0.0445861		0.355872	0.0548956
							0.358099	0.0931963					0.355983	0.0421152		0.355988	0.0554899
							0.358233	0.0931495					0.356103	0.0386293		0.356108	0.0559111
							0.358342	0.0933028					0.356212	0.035041		0.356216	0.0545047
							0.358451	0.0916934					0.35631	0.0358704		0.356313	0.0571943
							0.358565	0.0886602					0.356406	0.0355481		0.356409	0.0576809
							0.358664	0.0888098					0.356498	0.0341698		0.356504	0.05693
							0.358792	0.088039					0.356662	0.0358099		0.356667	0.0585436
							0.358906	0.0875779					0.35676	0.0351454		0.356764	0.0575847
							0.35899	0.0891239					0.356867	0.0344624		0.356871	0.0574256
							0.35909	0.0890321					0.356969	0.035206		0.356974	0.0574502
							0.359226	0.0885443					0.357092	0.0363233		0.357097	0.0594165
							0.359336	0.090339					0.357212	0.0346362		0.357216	0.0585069
							0.359478	0.0906163					0.357327	0.0392926		0.357331	0.0599686
							0.359606	0.092309					0.357431	0.0406185		0.357435	0.0597029
							0.359733	0.0937038					0.357518	0.041323		0.357521	0.0611076
							0.359874	0.0939308					0.357637	0.0399385		0.357642	0.0629617
							0.360002	0.0944739					0.357753	0.0395845		0.357757	0.0650237
							0.360131	0.0929357					0.35788	0.0403907		0.357885	0.0660612
							0.360239	0.0947746					0.35805	0.0402776		0.358057	0.0660539
							0.360335	0.0948868					0.358163	0.0380993		0.358168	0.0644886
							0.360446	0.0953033					0.358271	0.0391736		0.358274	0.0633429
							0.360561	0.0969859					0.358385	0.0398082		0.35839	0.0629478
							0.360693	0.0974147					0.358523	0.0404206		0.358528	0.0613504
							0.360778	0.0963469					0.358632	0.0415363		0.358636	0.062495
							0.360886	0.096306					0.358758	0.0394517		0.358764	0.0618411
							0.361004	0.0974803					0.358879	0.0402187		0.358883	0.0620658
							0.361151	0.0986648					0.358993	0.0396373		0.358997	0.061074
							0.361276	0.0956752					0.359099	0.0395067		0.359103	0.0575948
							0.361372	0.0914325					0.359215	0.0390313		0.359219	0.0556585
							0.361472	0.091216					0.359305	0.0397969		0.359308	0.0555861
							0.361582	0.0910354					0.359405	0.0416666		0.359409	0.054862
							0.361678	0.0908291					0.359489	0.0419999		0.359493	0.0559663
							0.361778	0.0896261					0.359583	0.0406502		0.359586	0.0573635
							0.361879	0.0895053					0.359695	0.0380625		0.3597	0.0563979
							0.361972	0.0903934					0.359796	0.0375588		0.359801	0.0547629
							0.362085	0.0909851					0.359915	0.0361379		0.359919	0.052496
							0.362201	0.0899363					0.360014	0.0379788		0.360018	0.0557502
							0.362336	0.0898212					0.360122	0.0398291		0.360126	0.0534356
							0.362458	0.0890385					0.36021	0.0400665		0.360213	0.0547629
							0.362579	0.0882985					0.360326	0.0380398		0.36033	0.0552093
							0.362704	0.0896665					0.360434	0.0376506		0.360439	0.0540601
							0.362816	0.0892969					0.360538	0.0352444		0.360544	0.0532206
							0.362924	0.0880856					0.36068	0.0369345		0.360685	0.0530492
							0.363065	0.0859066					0.360781	0.0366321		0.360785	0.0520912
							0.363176	0.0863441					0.360894	0.0355775		0.360899	0.0529843
							0.363275	0.0858611					0.361033	0.0340774		0.361039	0.0519928
							0.363396	0.0834633					0.36117	0.0328068		0.361174	0.0522442
							0.363519	0.0836462					0.361273	0.0324968		0.361276	0.051885
							0.36363	0.0845107					0.361384	0.0315691		0.36139	0.051816
							0.363745	0.0860272					0.361515	0.0302227		0.361521	0.0494341
							0.36386	0.0830801					0.361632	0.0321516		0.361636	0.0489924
							0.363969	0.081494					0.361774	0.0310059		0.36178	0.0492539
							0.364073	0.0818315					0.361911	0.0335121		0.361916	0.0475007
							0.36419	0.082678					0.362052	0.0326716		0.362057	0.0486465
							0.364305	0.0835874					0.362174	0.0306848		0.362179	0.0455772
							0.364449	0.0814717					0.362294	0.0340215		0.362298	0.0458067
							0.364568	0.0811652					0.362404	0.0322772		0.362409	0.0448333
							0.3647	0.0802666					0.36251	0.0317264		0.362514	0.0458078
							0.364832	0.0773695					0.36261	0.0299215		0.362614	0.0451579
							0.364968	0.0751903					0.362743	0.0290802		0.362747	0.0444876
							0.365069	0.0736101					0.362844	0.029068		0.362849	0.0418643
							0.365155	0.0698527					0.362979	0.0288859		0.362984	0.0418884
							0.36527	0.0669727					0.363094	0.0323929		0.363098	0.0419711
							0.365403	0.0658898					0.363225	0.034646		0.36323	0.0425291
							0.365522	0.0652718					0.363332	0.0350993		0.363336	0.042966
							0.365665	0.0661702					0.363452	0.0360366		0.363457	0.0434095
							0.365795	0.0653736					0.363563	0.0370661		0.363567	0.0433269
							0.365885	0.0642766					0.363657	0.0375748		0.36366	0.044467
							0.365977	0.0618804					0.36375	0.03921		0.363755	0.0471398
							0.366081	0.0591736					0.363868	0.0408112		0.363873	0.0479534
							0.366187	0.0589038					0.363987	0.0413441		0.363991	0.0465564
							0.366257	0.0605048					0.364067	0.0397043		0.364071	0.0464869
							0.366381	0.0610135					0.364162	0.0371952		0.364165	0.0474314
							0.366499	0.061983					0.364282	0.037433		0.364286	0.0488278
							0.36663	0.060081					0.364372	0.0377157		0.364377	0.0486712
							0.366731	0.0578425					0.36448	0.0366226		0.364484	0.0515615
							0.366824	0.0559887					0.364574	0.0360569		0.364577	0.0509368
							0.366918	0.0534826					0.364693	0.0353698		0.364697	0.0517372
							0.367003	0.0542474					0.3648	0.0328838		0.364805	0.0520855
							0.367141	0.0549839					0.364909	0.0328346		0.364912	0.054707
							0.367257	0.0547658					0.364996	0.033555		0.365	0.0539788
							0.367361	0.0537043					0.365101	0.0324396		0.365106	0.0543608
							0.367467	0.0526566					0.365219	0.0313392		0.365224	0.0564369
							0.367571	0.0516686					0.36535	0.0313136		0.365355	0.0547015
							0.367691	0.0485168					0.365457	0.0290368		0.365462	0.053179
							0.367791	0.0476026					0.365572	0.0274543		0.365576	0.0531525
							0.367909	0.0459453					0.365677	0.027772		0.365681	0.0530868
							0.368023	0.0465474					0.365771	0.0268066		0.365774	0.0511326
							0.368125	0.0473477					0.365873	0.0276453		0.365878	0.0525493
							0.368221	0.0435094					0.365965	0.0268985		0.365969	0.0507461
							0.368328	0.0428672					0.36609	0.0229393		0.366095	0.0517442
							0.368445	0.0375558					0.366198	0.0210785		0.366203	0.0499584
							0.368551	0.0386127					0.366315	0.0208975		0.366319	0.0469245
							0.36866	0.0388254					0.366423	0.0192739		0.366428	0.0465284
							0.368757	0.0363698					0.366545	0.0184817		0.366549	0.0460086
							0.368842	0.0333429					0.366632	0.0192844		0.366636	0.0455621
							0.368966	0.0328228					0.366744	0.0182411		0.366748	0.0448528
							0.369066	0.032305					0.366837	0.018786		0.36684	0.0429517
							0.36915	0.0318166					0.366913	0.0188145		0.366916	0.0407227
							0.369247	0.0287182					0.366982	0.0190117		0.366985	0.0418205
							0.369343	0.0288459					0.367092	0.0163966		0.367096	0.0423037
							0.36944	0.0281644					0.367212	0.0175142		0.367217	0.0410687
							0.369554	0.0288326					0.367328	0.01826		0.367333	0.0407777
							0.369648	0.0268103					0.367473	0.0232608		0.367479	0.0423851
							0.369782	0.0263827					0.367605	0.0240289		0.367611	0.0407995
							0.369901	0.0276695					0.367725	0.0259111		0.367728	0.0401557
							0.370032	0.0286997					0.36783	0.0269091		0.367835	0.0372569
							0.370164	0.0289916					0.367945	0.0266545		0.36795	0.0350454
							0.370293	0.029765					0.368039	0.0291051		0.368043	0.0353974
							0.370387	0.0273657					0.368154	0.0296851		0.368158	0.0356763
							0.370475	0.0280128					0.368256	0.0300591		0.36826	0.036267
							0.370572	0.0267058					0.368339	0.0297236		0.368344	0.0362322
							0.370694	0.0243515					0.368465	0.0313553		0.36847	0.0357413
							0.370793	0.0236631					0.368581	0.0283123		0.368586	0.0339965
							0.370915	0.0217169					0.368706	0.0294057		0.368711	0.0340855
							0.37101	0.0180406					0.368829	0.0292683		0.368835	0.0337629
							0.371137	0.0193002					0.368949	0.0321078		0.368953	0.0345422
							0.371271	0.0171885					0.36905	0.032066		0.369054	0.0321789
							0.371385	0.0161328					0.369147	0.03269		0.369151	0.0320175
							0.371504	0.013702					0.369237	0.0313148		0.369241	0.030449
							0.371619	0.0125431					0.369348	0.0329896		0.369354	0.0305185
							0.371738	0.0112233					0.369472	0.0324721		0.369475	0.0316534
							0.371852	0.00995621					0.369587	0.0305103		0.369593	0.0297096
							0.371991	0.00842884					0.369708	0.0301011		0.369712	0.0310194
							0.372098	0.00817049					0.369845	0.0273144		0.369852	0.0299681
							0.372204	0.00703511					0.369986	0.0279794		0.369991	0.0291366
							0.372326	0.00459775					0.370095	0.0270227		0.370099	0.025931
							0.37243	0.00219339					0.370206	0.0270143		0.370211	0.0264036
							0.372544	5.9313e-05					0.370329	0.0279886		0.370334	0.0282687
							0.372635	0.00268339					0.370448	0.0258721		0.370452	0.0271804
							0.372741	0.00283059					0.370548	0.0247066		0.370552	0.028278
							0.372855	0.00157321					0.370647	0.023904		0.370651	0.0280745
							0.372977	-0.000110681					0.370721	0.0245544		0.370723	0.0245846
							0.373078	-0.00140261					0.370805	0.0248744		0.370809	0.024276
							0.37318	-0.00321358					0.370886	0.0248648		0.370889	0.0228798
							0.373296	-0.0039771					0.370982	0.0230054		0.370986	0.0232841
							0.373376	-0.00705647					0.3711	0.0216517		0.371105	0.0259084
							0.373462	-0.00805395					0.37122	0.0202352		0.371225	0.0252814
							0.373543	-0.00877533					0.371326	0.0204047		0.371329	0.0279647
							0.373631	-0.00949777					0.371416	0.0194307		0.371421	0.0285498
							0.373769	-0.0128183					0.371539	0.0193664		0.371543	0.0274598
							0.373894	-0.0141044					0.371648	0.0194361		0.371652	0.0267127
							0.373995	-0.0113709					0.371728	0.0190999		0.371731	0.0258307
							0.374123	-0.0130774					0.371818	0.0170407		0.371822	0.0249294
							0.374243	-0.0130276					0.371902	0.0161486		0.371906	0.0261487
							0.374342	-0.0141124					0.371998	0.0143633		0.372002	0.0259195
							0.374422	-0.0157855					0.372116	0.0146133		0.372121	0.0258969
							0.374504	-0.0153185					0.372219	0.0135362		0.372224	0.026842
							0.374598	-0.0138047					0.372347	0.0145757		0.372351	0.0262082
							0.374693	-0.0158219					0.372472	0.0153497		0.372476	0.0241905
							0.374819	-0.0166075					0.372574	0.0174475		0.372578	0.0248881
							0.374943	-0.0168464					0.372659	0.0160138		0.372663	0.0222419
							0.37505	-0.016872					0.372757	0.0176805		0.372761	0.0230605
							0.375178	-0.0182417					0.372866	0.0148719		0.372871	0.0237846
							0.375297	-0.0197009					0.372988	0.0146016		0.372992	0.0218789
							0.375422	-0.0199438					0.373098	0.0175203		0.373102	0.0239899
							0.375542	-0.0199818					0.373189	0.0153767		0.373192	0.0240562
							0.37563	-0.020344					0.373291	0.014274		0.373296	0.0244061
							0.375728	-0.0193612					0.373397	0.0168358		0.373401	0.0244726
							0.375847	-0.016262					0.373515	0.0190405		0.373519	0.0226339
							0.375953	-0.0168162					0.373627	0.0212578		0.373633	0.0233017
							0.376062	-0.0146293					0.37376	0.0218746		0.373765	0.0251081
							0.376154	-0.0112096					0.373872	0.0220422		0.373876	0.0255994
							0.376227	-0.0103092					0.373972	0.0190609		0.373976	0.0274192
							0.376339	-0.008408					0.37407	0.0191141		0.374075	0.0297263
							0.376429	-0.0059925					0.374185	0.0198475		0.374189	0.0278036
							0.376546	-0.00537938					0.374264	0.0201325		0.374268	0.029831
							0.376677	-0.00647224					0.374368	0.0169583		0.374372	0.0292786
							0.376753	-0.00618328					0.374521	0.0188956		0.374527	0.0292811
							0.376857	-0.00306195					0.374624	0.019253		0.374627	0.0299581
							0.37697	-0.00169359					0.374721	0.0179487		0.374725	0.0298751
							0.377098	0.000539263					0.374815	0.0165606		0.374819	0.0302548
							0.377205	-4.41657e-05					0.374911	0.0199842		0.374914	0.029275
							0.377304	-0.000510999					0.374985	0.022213		0.374989	0.0316345
							0.377411	-0.000759116					0.375101	0.0219063		0.375106	0.0309075
							0.377498	0.000229923					0.375209	0.0200172		0.375212	0.0321511
							0.377611	0.00113739					0.375301	0.0196059		0.375305	0.0301164
							0.377714	0.00232257					0.37538	0.0208498		0.375383	0.032381
							0.377799	0.0067011					0.375482	0.0208061		0.375488	0.0298611
							0.377901	0.00659532					0.375601	0.0209012		0.375605	0.0320835
							0.378001	0.00801052					0.375752	0.017008		0.375759	0.0303176
							0.378127	0.00803341					0.375883	0.0172472		0.375887	0.028795
							0.378254	0.00716472					0.375987	0.0188005		0.375991	0.0281103
							0.378378	0.00850333					0.376085	0.0170052		0.376089	0.0270653
							0.37848	0.00962341					0.376181	0.016656		0.376185	0.026769
							0.378567	0.010723					0.37629	0.0185217		0.376296	0.0269086
							0.378666	0.0123547					0.376391	0.0211713		0.376394	0.0257329
							0.378759	0.0125055					0.376496	0.0219118		0.376501	0.0249796
							0.378873	0.0133435					0.376604	0.0204497		0.376608	0.0234691
							0.378985	0.0123584					0.3767	0.0193186		0.376703	0.0214254
							0.379083	0.0138707					0.376799	0.0173665		0.376804	0.023069
							0.379164	0.0125898					0.376913	0.0188624		0.376916	0.0218773
							0.379269	0.0146097					0.377001	0.0193941		0.377005	0.021
							0.37938	0.0136337					0.377113	0.0200581		0.377117	0.0220556
							0.379499	0.0116875					0.377219	0.021693		0.377223	0.0207716
							0.379614	0.0121034					0.377322	0.0247393		0.377325	0.0185631
							0.379711	0.0151722					0.377412	0.0250502		0.377414	0.0186146
							0.37979	0.014332					0.377501	0.0258887		0.377506	0.0186437
							0.379887	0.0124269					0.377615	0.025698		0.37762	0.0200695
							0.379985	0.0131918					0.377711	0.025069		0.377714	0.0208219
							0.380061	0.0159075					0.377809	0.0247358		0.377814	0.0210201
							0.38016	0.0141286					0.377922	0.0275875		0.377926	0.0212305
							0.3803	0.0129887					0.378042	0.0301813		0.378047	0.0207615
							0.380398	0.0119795					0.378141	0.0306092		0.378145	0.0204281
							0.3805	0.0143338					0.378262	0.0299535		0.378267	0.0181299
							0.380598	0.0155677					0.378377	0.0297924		0.378381	0.0173995
							0.380711	0.0154208					0.378462	0.0292468		0.378465	0.0152429
							0.38083	0.0125723					0.378538	0.0293154		0.378541	0.0182221
							0.380924	0.0130036					0.37862	0.0286796		0.378624	0.0190959
							0.381009	0.0115693					0.378724	0.0292001		0.378727	0.019063
							0.381127	0.00924463					0.378825	0.0285689		0.378829	0.017821
							0.381222	0.0061724					0.378908	0.0307268		0.378912	0.0175241
							0.381334	0.00669591					0.379	0.0314396		0.379004	0.0168454
							0.381425	0.00607541					0.379106	0.0322317		0.379109	0.0152786
							0.381511	0.00829082					0.379211	0.0328414		0.379215	0.0147306
							0.381598	0.00953082					0.37929	0.0329512		0.379294	0.0131036
							0.381739	0.0122736					0.379396	0.0330962		0.3794	0.0118773
							0.381838	0.0104809					0.379504	0.0322133		0.37951	0.00876335
							0.381932	0.010559					0.379618	0.0325356		0.379622	0.00859385
							0.382042	0.0100566					0.379732	0.0310485		0.379737	0.00867507
							0.382166	0.00754499					0.379857	0.0319858		0.37986	0.00833609
							0.382254	0.00616565					0.379962	0.032008		0.379967	0.00508086
							0.382344	0.00259789					0.380077	0.0297056		0.380081	0.0040027
							0.38242	0.000949272					0.380177	0.0306788		0.380181	0.00612428
							0.38255	0.00047729					0.380265	0.0300551		0.380269	0.00696878
							0.382627	8.30798e-05					0.380362	0.0316941		0.380366	0.005386
							0.382743	-5.12626e-05					0.380455	0.0313799		0.380459	0.00542933
							0.382848	-0.000619081					0.380556	0.0302094		0.38056	0.00587925
							0.382973	-0.00198614					0.380661	0.0306288		0.380664	0.00663986
							0.383094	-0.000493593					0.380752	0.0309776		0.380755	0.00572824
							0.3832	-0.00179149					0.380831	0.0292457		0.380834	0.00694013
							0.383293	-0.00277015					0.380923	0.0281087		0.380927	0.00523238
							0.383379	-0.00460488					0.381026	0.0260805		0.38103	0.005775
							0.383472	-0.00482544					0.38113	0.025348		0.381134	0.00891248
							0.383594	-0.00480481					0.38123	0.0248036		0.381235	0.00775528
							0.383692	-0.0070124					0.381338	0.0256179		0.381342	0.00877427
							0.383782	-0.00509108					0.381445	0.0271329		0.381449	0.0111692
							0.383889	-0.0037921					0.381569	0.0298013		0.381574	0.0126753
							0.383976	-0.0029002					0.381683	0.0308776		0.381686	0.0117201
							0.384085	-0.00406886					0.381767	0.0294195		0.38177	0.0086239
							0.38417	-0.00591824					0.381848	0.0294274		0.381851	0.00689208
							0.384283	-0.00228148					0.381939	0.0289108		0.381943	0.00791915
							0.384378	-0.00501206					0.382071	0.0279695		0.382075	0.00701119
							0.384479	-0.00727654					0.382179	0.0260981		0.382184	0.00862821
							0.384593	-0.00775454					0.382272	0.027039		0.382275	0.010821
							0.384702	-0.00775018					0.382382	0.0263849		0.382387	0.00985505
							0.384803	-0.0077676					0.382463	0.0274716		0.382466	0.00964947
							0.384922	-0.0063972					0.382566	0.0257833		0.382572	0.0117406
							0.385022	-0.00733083					0.382707	0.0269947		0.382712	0.0115475
							0.385132	-0.00845418					0.382837	0.025147		0.382841	0.0111502
							0.385235	-0.00842443					0.382922	0.0235255		0.382925	0.0124431
							0.385342	-0.00704755					0.383004	0.0227785		0.383009	0.0102918
							0.385446	-0.00625359					0.383114	0.0229433		0.383117	0.011594
							0.385548	-0.00570813					0.383217	0.0201761		0.383221	0.0103904
							0.385658	-0.00471507					0.383311	0.0196655		0.383316	0.00906868
							0.385759	-0.00327089					0.383429	0.0194722		0.383432	0.00827753
							0.385858	-0.00565818					0.383511	0.0163929		0.383515	0.00694036
							0.385955	-0.00264474					0.383622	0.0169478		0.383626	0.00716115
							0.386061	-0.00322107					0.383709	0.0175252		0.383712	0.0072658
							0.386162	-0.00410057					0.383796	0.015817		0.383799	0.00544794
							0.386249	-0.00605255					0.383895	0.0167022		0.383901	0.00730991
							0.386356	-0.00584146					0.384012	0.0146587		0.384017	0.00612191
							0.386469	-0.00565053					0.384127	0.0127687		0.384131	0.00678915
							0.386566	-0.00553234					0.384216	0.0123515		0.38422	0.00724862
							0.386684	-0.0034508					0.384282	0.01372		0.384284	0.00716025
							0.386809	-0.00383904					0.384364	0.0153378		0.384369	0.00632849
							0.3869	-0.00831135					0.38451	0.0171065		0.384515	0.00802367
							0.386994	-0.0108021					0.384598	0.0155074		0.384601	0.00811156
							0.387101	-0.0113262					0.384699	0.0171078		0.384703	0.00954673
							0.387196	-0.010027					0.384792	0.0163073		0.384796	0.0110589
							0.387285	-0.0108539					0.384891	0.0178703		0.384895	0.0115228
							0.387367	-0.00997389					0.384992	0.0162569		0.384997	0.0126386
							0.387467	-0.0126622					0.385093	0.0164486		0.385097	0.0151649
							0.387558	-0.0134995					0.385191	0.0138663		0.385195	0.0160996
							0.387664	-0.0139362					0.385291	0.0129295		0.385295	0.0152997
							0.387741	-0.0150355					0.385415	0.0135406		0.385421	0.0156334
							0.387854	-0.0136304					0.385531	0.0142763		0.385534	0.0152042
							0.387978	-0.0117081					0.38561	0.0168241		0.385613	0.0159029
							0.388087	-0.0105745					0.385712	0.0139897		0.385717	0.0154018
							0.388158	-0.0108128					0.385811	0.012694		0.385815	0.0192812
							0.388246	-0.0117709					0.385921	0.0138765		0.385925	0.0173061
							0.388353	-0.0131731					0.386017	0.0148701		0.386021	0.0192885
							0.388468	-0.0133668					0.386124	0.0151796		0.386128	0.0225449
							0.388557	-0.00956183					0.386222	0.0154513		0.386225	0.0219461
							0.388664	-0.00857358					0.386298	0.0154433		0.386301	0.0214308
							0.388753	-0.00946856					0.386405	0.0184853		0.38641	0.0218068
							0.388846	-0.00952845					0.386512	0.0188973		0.386517	0.0210777
							0.38895	-0.01181					0.386638	0.0161736		0.386642	0.0209023
							0.389036	-0.0100492					0.386753	0.0162376		0.386759	0.0224632
							0.389134	-0.00909904					0.386874	0.0164382		0.386878	0.0243607
							0.389221	-0.00836051					0.386963	0.0167331		0.386966	0.0244995
							0.389319	-0.00865599					0.387049	0.0168355		0.387052	0.0224887
							0.389402	-0.00828107					0.387143	0.0150691		0.387148	0.0246325
							0.389478	-0.00943017					0.387253	0.0137449		0.387256	0.0233018
							0.389562	-0.0105592					0.387334	0.0141367		0.387337	0.0230618
							0.389674	-0.0101901					0.387412	0.0141989		0.387415	0.0228901
							0.389789	-0.00897964					0.387494	0.0129865		0.387498	0.0243425
							0.38986	-0.011051					0.387585	0.0152629		0.387589	0.0255957
							0.389943	-0.0105229					0.387681	0.0159028		0.387684	0.0236728
							0.390033	-0.00668384					0.387764	0.0169242		0.387767	0.02334
							0.390134	-0.00609108					0.387846	0.0190102		0.387849	0.0245315
							0.390253	-0.00572255					0.387913	0.0202669		0.387916	0.0226387
							0.390365	-0.00411958					0.387998	0.0188257		0.388001	0.0194332
							0.390461	-0.00249813					0.388096	0.016879		0.3881	0.0193161
							0.390569	-0.00337452					0.388206	0.0174012		0.388211	0.0188615
							0.390658	-0.00451335					0.388311	0.0158491		0.388315	0.0191151
							0.390768	-0.00503907					0.388383	0.0166079		0.388386	0.0175627
							0.390883	-0.00464936					0.388478	0.0149081		0.388483	0.0188154
							0.390985	-0.00229578					0.388562	0.0167989		0.388565	0.0160289
							0.391093	-0.00210709					0.38864	0.0176556		0.388643	0.0156191
							0.391196	-0.00372386					0.388737	0.0169512		0.388742	0.0153012
							0.391273	-0.00253488					0.388838	0.0169874		0.388842	0.0145655
							0.391366	-0.00171469					0.388949	0.0169094		0.388954	0.0113955
							0.391461	0.00055798					0.389054	0.0149992		0.389056	0.00898563
							0.391553	0.00242401					0.389135	0.0149765		0.389139	0.00917809
							0.391662	-0.000958963					0.389229	0.0177762		0.389233	0.00882701
							0.391756	-0.00318117					0.389359	0.0172499		0.389365	0.0080213
							0.391861	-0.00495689					0.389483	0.0165006		0.389488	0.00829754
							0.391946	-0.00652834					0.389613	0.0182817		0.389618	0.00920854
							0.392045	-0.00693965					0.389712	0.015391		0.389715	0.00800913
							0.392132	-0.00630129					0.389799	0.013865		0.389803	0.00558921
							0.392206	-0.00605655					0.389905	0.0125057		0.389909	0.00566475
							0.392306	-0.00523203					0.39001	0.0140574		0.390014	0.0079765
							0.392409	-0.00364288					0.390108	0.0156837		0.390111	0.00865795
							0.392498	-0.00387435					0.390189	0.015874		0.390192	0.00768375
							0.392596	-0.00306246					0.390284	0.0152119		0.390288	0.00858041
							0.392704	-0.00237114					0.390383	0.0139942		0.390387	0.00904978
							0.392797	-0.00223979					0.390494	0.0126066		0.390499	0.0100023
							0.392907	-0.00206069					0.390591	0.0131031		0.390595	0.0124446
							0.393018	-0.00130428					0.390667	0.0117076		0.39067	0.0110099
							0.393112	-0.00130998					0.390767	0.0101436		0.390772	0.0113469
							0.393242	-0.000820274					0.390865	0.00963364		0.390868	0.0121036
							0.393335	-5.21302e-05					0.39095	0.0100377		0.390953	0.0141242
							0.393442	0.00253327					0.391036	0.0132207		0.391039	0.0167382
							0.393538	0.00292068					0.391131	0.0130301		0.391135	0.0170665
							0.393637	0.00240068					0.391226	0.0135689		0.391229	0.0180435
							0.393754	0.00718704					0.391315	0.0127419		0.391318	0.019706
							0.393853	0.00814498					0.391405	0.0136624		0.391409	0.0187924
							0.393943	0.00757087					0.391514	0.0116087		0.391518	0.0172751
							0.394031	0.00590725					0.391584	0.00949179		0.391586	0.0166456
							0.394127	0.00713578					0.391651	0.010171		0.391655	0.0165432
							0.394203	0.00791208					0.391765	0.0078072		0.391769	0.0166985
							0.394285	0.00666022					0.391875	0.00626241		0.391878	0.0181364
							0.394375	0.009318					0.391982	0.00832264		0.391987	0.0199062
							0.394476	0.0112832					0.392076	0.00832078		0.392079	0.0184135
							0.394567	0.0151804					0.39217	0.00666653		0.392174	0.0176236
							0.394646	0.0154144					0.392261	0.00351381		0.392264	0.0170915
							0.394759	0.0170375					0.392345	0.00315808		0.392349	0.0168165
							0.394871	0.0194449					0.392448	0.00283383		0.392452	0.0148492
							0.39496	0.0225894					0.392559	0.00175127		0.392563	0.0155775
							0.395058	0.0214038					0.392658	0.00262997		0.392662	0.0159307
							0.39515	0.0235165					0.392747	0.00146821		0.39275	0.0151112
							0.395257	0.022588					0.392842	0.00234081		0.392845	0.0155287
							0.395356	0.0216563					0.392936	0.00209267		0.39294	0.0158798
							0.395468	0.0227822					0.393035	0.00334628		0.393039	0.0153262
							0.395554	0.0215924					0.393138	0.00432063		0.393142	0.0155498
							0.395669	0.0196949					0.393245	0.00510477		0.393249	0.0191199
							0.395751	0.0212532					0.393351	0.00809762		0.393356	0.020136
							0.395855	0.0178233					0.393446	0.00764101		0.393449	0.0218151
							0.395946	0.0172293					0.393508	0.00987263		0.393511	0.020571
							0.396016	0.0189168					0.393609	0.0103621		0.393613	0.0223478
							0.396106	0.0194605					0.393696	0.0099335		0.393699	0.0239402
							0.396201	0.0206627					0.393783	0.012179		0.393787	0.0258614
							0.396314	0.0190238					0.39391	0.0123359		0.393915	0.0284792
							0.396402	0.017551					0.394039	0.0123141		0.394043	0.0295271
							0.396488	0.0144834					0.394127	0.0144559		0.394131	0.0317959
							0.396589	0.0152946					0.394206	0.0120883		0.394209	0.0332369
							0.396693	0.0179425					0.394315	0.0105689		0.39432	0.0349701
							0.396809	0.0182563					0.394438	0.0135712		0.394442	0.0339645
							0.396914	0.0174721					0.394536	0.0151871		0.39454	0.0374365
							0.396986	0.0160515					0.394651	0.0178162		0.394655	0.0394306
							0.397084	0.0158577					0.394776	0.0153114		0.39478	0.0418083
							0.397166	0.0140755					0.394842	0.0181726		0.394845	0.0424718
							0.397269	0.0163625					0.394928	0.0194041		0.394932	0.0415748
							0.397374	0.019391					0.395029	0.021658		0.395033	0.0440814
							0.397466	0.018875					0.395113	0.0213704		0.395117	0.0452189
							0.397543	0.0194075					0.395213	0.0209629		0.395216	0.0475817
							0.397645	0.0179125					0.395301	0.021047		0.395305	0.0487149
							0.397747	0.0165377					0.395399	0.0168957		0.395402	0.0494161
							0.397864	0.0172277					0.395472	0.0209707		0.395476	0.0512612
							0.397955	0.0131425					0.39557	0.0201379		0.395575	0.0516645
							0.398047	0.0151392					0.395663	0.0196249		0.395666	0.0536616
							0.398124	0.0150886					0.395745	0.0190381		0.395748	0.0531927
							0.39824	0.0150396					0.395817	0.0179404		0.39582	0.0523947
							0.398336	0.0133078					0.395897	0.0148068		0.395901	0.053537
							0.398429	0.0120016					0.395997	0.0178417		0.396	0.0548087
							0.398516	0.0109653					0.396094	0.0151371		0.396098	0.0561144
							0.398599	0.0111021					0.396191	0.0157686		0.396195	0.0588638
							0.398705	0.0118649					0.396288	0.0155139		0.396291	0.0601838
							0.398784	0.0111975					0.396424	0.0115783		0.39643	0.0586597
							0.398885	0.00928992					0.39653	0.0118289		0.396533	0.0591194
							0.398971	0.00786226					0.396608	0.0123113		0.396611	0.0586141
							0.399067	0.00606586					0.39671	0.0145848		0.396714	0.0568196
							0.399198	0.00630783					0.396788	0.0171142		0.396791	0.0546915
							0.399286	0.00662361					0.39688	0.0198393		0.396885	0.0551433
							0.399371	0.00655442					0.396971	0.0224753		0.396975	0.055285
							0.399461	0.00787028					0.397067	0.0229131		0.39707	0.0546342
							0.399572	0.00961478					0.397135	0.0250286		0.397138	0.0540212
							0.399681	0.00952977					0.397216	0.0221264		0.397219	0.053109
							0.399754	0.0109383					0.397278	0.0211925		0.397281	0.0545973
							0.399832	0.00975277					0.39738	0.022301		0.397383	0.0556662
							0.399916	0.00876458					0.397481	0.0210789		0.397486	0.0541406
							0.400014	0.00593929					0.397565	0.0218949		0.397569	0.0520136
							0.400108	0.00693238					0.397674	0.0244771		0.397679	0.0537171
							0.400195	0.00627754					0.397763	0.0247517		0.397766	0.050821
							0.400267	0.00526459					0.397834	0.022807		0.397838	0.0503791
							0.400359	0.00635754					0.397933	0.0239409		0.397936	0.0475234
							0.400456	0.0065267					0.398006	0.0246257		0.398009	0.0459003
							0.400547	0.00406895					0.398117	0.0249436		0.398122	0.0446898
							0.400656	0.00359402					0.398225	0.0222945		0.398229	0.0445254
							0.400748	0.0035408					0.398323	0.0226549		0.398327	0.0433029
							0.400858	0.00357243					0.39842	0.0239582		0.398424	0.0417298
							0.400942	0.002641					0.398505	0.0256598		0.398508	0.040116
							0.401021	0.00143814					0.398593	0.0240265		0.398598	0.0396189
							0.401097	0.00010528					0.398726	0.0265668		0.398729	0.0392974
							0.401187	-0.00179519					0.398818	0.0269395		0.398821	0.0384813
							0.401285	-0.00260013					0.398886	0.023789		0.398888	0.0367763
							0.401374	-0.00108899					0.398957	0.0229945		0.39896	0.0374776
							0.401478	-0.00244671					0.39905	0.0244529		0.399053	0.0387393
							0.401565	-0.00114867					0.399117	0.0213941		0.399119	0.0405874
							0.401662	-0.00114055					0.399176	0.0234771		0.39918	0.040161
							0.401754	-0.00123981					0.399287	0.0235474		0.399291	0.0413527
							0.401847	-0.00221812					0.399393	0.0259803		0.399396	0.0420322
							0.401927	-0.001083					0.399475	0.0237891		0.399479	0.0416111
							0.40203	0.00170843					0.399562	0.0233883		0.399565	0.040831
							0.402135	0.00245253					0.399661	0.0245972		0.399665	0.0425806
							0.402211	0.0026741					0.399753	0.0250168		0.399756	0.0423869
							0.402274	0.00501643					0.399839	0.0241438		0.399843	0.0415541
							0.402357	0.00547392					0.399959	0.0252595		0.399963	0.0403561
							0.402469	0.00718693					0.400079	0.0249818		0.400084	0.0391977
							0.402567	0.0109655					0.400173	0.0267189		0.400177	0.0398925
							0.402648	0.0123566					0.400254	0.0242334		0.400257	0.0369562
							0.402747	0.0128902					0.400322	0.0244717		0.400325	0.0337876
							0.402844	0.0123916					0.4004	0.027209		0.400404	0.0335777
							0.402931	0.014864					0.400492	0.0270535		0.400495	0.0307274
							0.403023	0.0173982					0.40059	0.0288103		0.400595	0.0285783
							0.403105	0.0210081					0.400697	0.0269872		0.400701	0.0285745
							0.403195	0.0218277					0.400782	0.0263507		0.400785	0.0259097
							0.403295	0.0206027					0.400862	0.0254627		0.400866	0.0267894
							0.403401	0.0218151					0.400948	0.0277013		0.400952	0.0259494
							0.403498	0.0232353					0.401042	0.0287163		0.401046	0.0247061
							0.403567	0.0235969					0.401159	0.0280687		0.401164	0.0249898
							0.40364	0.0279886					0.401254	0.0295811		0.401258	0.0255354
							0.403734	0.0295817					0.401355	0.0289535		0.401359	0.0226486
							0.403839	0.0312786					0.401434	0.027747		0.401437	0.0198031
							0.403941	0.0298289					0.401528	0.0260891		0.401533	0.0192513
							0.404044	0.030465					0.401637	0.0259503		0.401641	0.0192378
							0.404132	0.0306998					0.401721	0.0289241		0.401724	0.0197016
							0.404233	0.0308594					0.40182	0.0284178		0.401824	0.0204004
							0.404313	0.0275393					0.401921	0.0302901		0.401924	0.0212575
							0.40441	0.0243041					0.402016	0.030845		0.40202	0.0186298
							0.404519	0.0251214					0.402119	0.0285306		0.402124	0.0186811
							0.404618	0.0234851					0.402218	0.0295486		0.402221	0.0198708
							0.404717	0.0233038					0.402294	0.0275353		0.402297	0.0191238
							0.404797	0.0238799					0.402379	0.0262525		0.402383	0.019076
							0.404885	0.0217808					0.402479	0.0258522		0.402483	0.0165902
							0.404974	0.0198859					0.402575	0.0251066		0.402579	0.0160866
							0.40506	0.018458					0.402665	0.0252236		0.402668	0.0150033
							0.405139	0.0174082					0.402771	0.021586		0.402776	0.0129718
							0.405226	0.0165302					0.402885	0.0214449		0.402889	0.0117065
							0.405331	0.017919					0.402976	0.0198043		0.402979	0.0117117
							0.405446	0.0178173					0.403074	0.0192162		0.403078	0.01303
							0.405531	0.0175433					0.403143	0.018312		0.403146	0.0107555
							0.405634	0.0162684					0.403222	0.0166466		0.403225	0.011914
							0.405735	0.0142444					0.403288	0.0180245		0.403291	0.0071087
							0.405854	0.0126551					0.403368	0.0188903		0.40337	0.00717701
							0.405962	0.0155626					0.403463	0.0167087		0.403468	0.00675665
							0.406052	0.0140206					0.403557	0.0182055		0.40356	0.00744531
							0.406141	0.0117811					0.403643	0.0190661		0.403647	0.00719159
							0.406221	0.0112008					0.403736	0.0172324		0.40374	0.00807204
							0.406327	0.0114614					0.403835	0.0144754		0.403839	0.00768025
							0.406409	0.0109899					0.403921	0.0114668		0.403924	0.00801928
							0.406504	0.0102378					0.404003	0.0122022		0.404005	0.00619824
							0.406607	0.0108662					0.404079	0.00954863		0.404083	0.00640219
							0.406694	0.0100433					0.404167	0.00886752		0.404171	0.00801098
							0.406791	0.00753201					0.404266	0.0088465		0.404269	0.00823061
							0.406862	0.00712598					0.404335	0.0070799		0.404337	0.00843528
							0.406934	0.00754119					0.404437	0.00387543		0.404441	0.00445206
							0.407035	0.00542444					0.404514	0.0014571		0.404517	0.00554114
							0.407124	0.00543122					0.404596	0.00263907		0.404599	0.00804431
							0.407178	0.00375564					0.404684	0.00116344		0.404688	0.00645971
							0.407234	0.00507095					0.404768	0.000889321		0.404771	0.00580502
							0.407343	0.00374679					0.404845	0.000417557		0.404849	0.00523387
							0.407431	0.00435358					0.404937	-0.00146152		0.40494	0.00531534
							0.40751	0.00292736					0.405014	-0.00280817		0.405017	0.00452151
							0.407583	0.00264871					0.405109	-0.00214846		0.405114	0.00241597
							0.407695	0.000799507					0.405204	-0.00449025		0.405208	0.00082538
							0.4078	0.00214482					0.405295	-0.00410822		0.405298	0.000981191
							0.407865	0.00210362					0.405386	-0.00653304		0.40539	0.000456552
							0.407933	0.00128809					0.40547	-0.00778923		0.405473	0.000923076
							0.408037	0.000882777					0.405543	-0.00433318		0.405546	0.00144827
							0.408113	0.00145841					0.405625	-0.00412392		0.405629	-0.00162622
							0.408202	0.00191523					0.405731	-0.00534911		0.405735	-0.00252611
							0.408302	0.00226969					0.405845	-0.00731017		0.40585	-0.000842423
							0.408394	0.00153933					0.405956	-0.00708264		0.405961	-0.000386367
							0.408487	0.000949783					0.406062	-0.00684717		0.406064	-0.000999657
							0.408585	0.00233261					0.406144	-0.00775152		0.406148	0.00043091
							0.408688	0.00263778					0.406237	-0.00809527		0.406241	0.00291343
							0.408801	-0.00118312					0.406318	-0.0103954		0.406321	0.00263311
							0.408903	-0.00285101					0.406427	-0.00670631		0.406431	0.00266536
							0.408998	-0.00380749					0.406505	-0.00384794		0.406508	0.00267347
							0.4091	-0.00500852					0.406583	-0.00528327		0.406586	0.000712001
							0.409182	-0.00361632					0.40667	-0.00390047		0.406673	3.87558e-05
							0.409279	-0.00273832					0.406748	-0.00677416		0.406752	0.00369445
							0.409395	-0.00459654					0.406871	-0.00990024		0.406876	0.00268738
							0.409475	-0.00513043					0.40698	-0.00890034		0.406983	0.00652724
							0.409566	-0.00518354					0.407064	-0.00689102		0.407068	0.00583087
							0.409667	-0.00716398					0.407144	-0.0071615		0.407148	0.00963983
							0.409746	-0.00877947					0.407254	-0.00926352		0.407258	0.0109966
							0.409842	-0.00652765					0.407349	-0.0069375		0.407352	0.00875818
							0.40994	-0.00914991					0.407435	-0.00502443		0.407438	0.0100587
							0.410013	-0.0097418					0.407509	-0.00437778		0.407513	0.00986023
							0.410077	-0.0101015					0.407607	-0.00569992		0.407611	0.00909802
							0.410156	-0.0114361					0.40771	-0.00565737		0.407714	0.0095825
							0.410234	-0.0107352					0.407818	-0.00340105		0.407823	0.0112569
							0.410313	-0.00912795					0.407906	-0.00190399		0.407909	0.0122572
							0.410404	-0.00573023					0.407987	-0.00300975		0.407991	0.0131678
							0.410517	-0.00502704					0.408088	-0.000624035		0.408092	0.0157941
							0.410612	-0.00542303					0.408183	-0.00089583		0.408187	0.0172816
							0.410682	-0.00375641					0.408291	-0.00133606		0.408295	0.014892
							0.410761	-0.00166264					0.408372	0.000224035		0.408375	0.0123972
							0.410858	-0.00228556					0.408447	-0.00110095		0.40845	0.0137178
							0.410951	0.000147539					0.408531	0.00168743		0.408534	0.0115607
							0.411031	0.00236417					0.408623	0.00321564		0.408627	0.00922605
							0.411105	0.0012185					0.408712	0.00477639		0.408715	0.0091173
							0.411179	-0.00011137					0.40878	0.0050269		0.408783	0.0104567
							0.411273	0.00286744					0.408859	0.00478675		0.408862	0.00904137
							0.411363	0.00238721					0.408943	0.00571029		0.408947	0.00873797
							0.411458	-0.00101242					0.409042	0.00702254		0.409045	0.00918636
							0.41153	0.000770367					0.409124	0.00676643		0.409127	0.0102906
							0.411618	-0.00153993					0.409186	0.0096308		0.409189	0.0112846
							0.411711	-0.00396159					0.409252	0.00920798		0.409256	0.0105888
							0.4118	-0.00234002					0.409338	0.00973337		0.409341	0.013013
							0.411893	-0.00109292					0.409442	0.0124055		0.409447	0.0156862
							0.411971	0.00273674					0.409536	0.0130835		0.409539	0.0154301
							0.412055	0.00083719					0.409611	0.0141078		0.409614	0.0159388
							0.412153	0.000219058					0.409689	0.0139704		0.409692	0.0168276
							0.412243	-0.00107356					0.409767	0.016613		0.409771	0.0160379
							0.412329	-0.00459016					0.409855	0.0175608		0.409858	0.0171898
							0.412423	-0.00473515					0.409929	0.0186327		0.409932	0.0161518
							0.412527	-0.0054456					0.410016	0.0166549		0.410019	0.0142906
							0.412616	-0.0045465					0.410088	0.0162463		0.41009	0.0139543
							0.412712	-0.00385495					0.41016	0.0137293		0.410165	0.013823
							0.412809	-0.00756601					0.410263	0.0109444		0.410267	0.0132159
							0.412901	-0.00787012					0.410348	0.0112828		0.410351	0.0125789
							0.413007	-0.0085757					0.410415	0.0101217		0.410418	0.0151656
							0.413078	-0.00997152					0.410498	0.0118927		0.410502	0.0157767
							0.413134	-0.0120475					0.4106	0.012989		0.410604	0.014452
							0.413216	-0.0131065					0.410697	0.0117848		0.410701	0.0156665
							0.413283	-0.0158281					0.410778	0.0116611		0.41078	0.0141985
							0.413343	-0.0138961					0.410846	0.0104879		0.410849	0.0135815
							0.413423	-0.0128689					0.41094	0.00971949		0.410944	0.0129797
							0.41351	-0.0130841					0.411042	0.0111734		0.411046	0.0126376
							0.413609	-0.013279					0.411146	0.00997991		0.411151	0.0101187
							0.413691	-0.0148905					0.411251	0.00900842		0.411255	0.0106132
							0.41379	-0.0171448					0.411342	0.00764845		0.411345	0.00897756
							0.413848	-0.0149312					0.411423	0.00684569		0.411425	0.0103458
							0.41393	-0.0127181					0.411496	0.00617566		0.411499	0.0102764
							0.414029	-0.00968142					0.411568	0.00473029		0.411571	0.00938758
							0.414113	-0.00942385					0.411652	0.00757054		0.411656	0.0108915
							0.4142	-0.00956982					0.411742	0.00731919		0.411745	0.00846497
							0.414285	-0.0088726					0.411828	0.00625032		0.411831	0.0102759
							0.414355	-0.0090756					0.411908	0.00457135		0.41191	0.00731162
							0.414429	-0.00989684					0.411978	0.00447022		0.411981	0.00723565
							0.414529	-0.0093811					0.412064	0.00677777		0.412069	0.00469719
							0.414637	-0.00640063					0.412165	0.00610523		0.412169	0.00729963
							0.414749	-0.00449156					0.412254	0.00644397		0.412258	0.00744546
							0.41484	-0.00538248					0.412356	0.00569294		0.41236	0.00751049
							0.414924	-0.00691326					0.412449	0.0038666		0.412453	0.00673648
							0.415037	-0.00343462					0.412551	0.00055343		0.412555	0.00690662
							0.415126	-0.00253301					0.41264	0.000865393		0.412644	0.00682232
							0.415217	-0.00233053					0.412718	0.00125124		0.412721	0.00471553
							0.415309	-0.00203516					0.412804	0.00246493		0.412807	0.00382201
							0.415399	-0.00116208					0.412863	0.00135943		0.412865	0.00369968
							0.415493	0.000476983					0.412935	0.00114903		0.412939	0.00358003
							0.415582	0.000277554					0.413033	0.00164186		0.413036	0.00174347
							0.415689	7.43268e-05					0.413116	-0.000458032		0.413119	0.000463792
							0.415779	-0.000148723					0.413181	-0.000866463		0.413184	-0.000262934
							0.415854	-0.000224985					0.413271	0.000253487		0.413275	0.00241603
							0.415933	0.0008477					0.413378	0.00154199		0.413381	0.000377361
							0.41601	0.00039363					0.41347	0.00125881		0.413474	-0.000691896
							0.416102	0.00135331					0.413564	-0.00139573		0.413567	-0.00105155
							0.416223	0.000654681					0.41366	-0.00218148		0.413665	-0.00182744
							0.416335	0.00142953					0.413773	-0.00272679		0.413776	-0.00121696
							0.416437	0.0018755					0.41384	-0.000171353		0.413842	-0.00121469
							0.416519	0.00220659					0.413906	-0.000952809		0.413909	-0.00156956
							0.416601	0.00217814					0.413989	0.000841201		0.413993	0.0021336
							0.416683	0.00216366					0.414081	0.000456876		0.414083	0.00329734
							0.416761	-0.000750734					0.414172	-0.00193471		0.414176	0.00154552
							0.416822	-0.0027182					0.414272	-0.000871648		0.414277	8.8599e-05
							0.416884	-0.00163106					0.414376	0.00151098		0.41438	-2.1853e-05
							0.416981	-0.00248945					0.414467	0.0024694		0.41447	-0.00167908
							0.417085	-0.0029828					0.414537	0.00163363		0.41454	0.000232205
							0.417167	-0.00411283					0.414614	0.00305261		0.414617	0.00124425
							0.417266	-0.00484707					0.414694	0.00265946		0.414698	0.00207787
							0.417345	-0.00467133					0.414774	0.00286836		0.414777	0.00132577
							0.417423	-0.00610806					0.414876	0.0043935		0.414881	0.00247984
							0.417506	-0.0081827					0.414964	0.0054048		0.414967	0.00314633
							0.417601	-0.0107623					0.415054	0.00538296		0.415058	0.00306838
							0.417669	-0.00899791					0.415144	0.00718595		0.415148	0.00469554
							0.417738	-0.009153					0.415264	0.00598834		0.415268	0.00552067
							0.417813	-0.0095624					0.415335	0.00278863		0.415338	0.00754141
							0.417899	-0.00915467					0.415415	0.00221355		0.415419	0.00849897
							0.417985	-0.00928716					0.41549	-0.000138768		0.415492	0.00993418
							0.418067	-0.00990728					0.415586	0.000854739		0.41559	0.00794506
							0.418166	-0.00905613					0.415668	0.00261802		0.415671	0.00915378
							0.418267	-0.0122068					0.415744	0.00250438		0.415747	0.00907948
							0.418366	-0.0144815					0.415829	0.00246835		0.415833	0.00882565
							0.418445	-0.015807					0.415939	0.00297607		0.415943	0.00595648
							0.418526	-0.0170642					0.416035	0.00500492		0.416039	0.00459662
							0.41862	-0.0208108					0.416144	0.0046636		0.416149	0.00447045
							0.418696	-0.0214517					0.416234	0.00478395		0.416237	0.00234704
							0.418768	-0.0221261					0.416301	0.00536627		0.416304	0.00407248
							0.418878	-0.0215722					0.416366	0.00599545		0.416369	0.0049273
							0.418963	-0.0199305					0.416433	0.00612799		0.416437	0.00609857
							0.419027	-0.0181001					0.416559	0.00360646		0.416563	0.00737299
							0.419121	-0.0216592					0.416648	0.0027032		0.416651	0.00702187
							0.419212	-0.0243342					0.416712	0.00209765		0.416715	0.00846222
							0.41929	-0.0249005					0.416787	-5.13599e-05		0.41679	0.00884509
							0.419356	-0.0257597					0.416872	0.00212301		0.416875	0.00905131
							0.419435	-0.0275441					0.416955	0.00300221		0.416958	0.00994365
							0.419546	-0.0299019					0.41704	0.00238621		0.417044	0.0126491
							0.419636	-0.0304812					0.417125	0.00420955		0.417129	0.0131723
							0.419717	-0.0346024					0.417194	0.00405178		0.417196	0.0175714
							0.419815	-0.0357587					0.41725	0.00345826		0.417253	0.0206142
							0.419892	-0.0358968					0.417334	0.00456322		0.417337	0.0216419
							0.419971	-0.0359012					0.417433	0.00474826		0.417437	0.0229506
							0.420075	-0.0392967					0.417534	0.00344395		0.417537	0.0230574
							0.420176	-0.0384371					0.417614	0.00307281		0.417617	0.0236961
							0.420266	-0.0367442					0.417688	0.00321408		0.417692	0.0227555
							0.420341	-0.0399639					0.417771	0.00419771		0.417773	0.0224972
							0.420414	-0.038381					0.417859	0.00256049		0.417863	0.0207958
							0.42048	-0.0373756					0.417942	0.00314914		0.417945	0.0205576
							0.420561	-0.0401204					0.41802	0.00490412		0.418023	0.0192481
							0.420623	-0.0410168					0.418107	0.00635982		0.418111	0.0200538
							0.420694	-0.0424147					0.418203	0.00495484		0.418206	0.0200329
							0.420781	-0.04088					0.418291	0.00268786		0.418295	0.0203834
							0.420855	-0.0414256					0.418366	0.00107598		0.418369	0.0195734
							0.420933	-0.0395156					0.418454	-0.00181609		0.418458	0.0195187
							0.421034	-0.0375612					0.418528	-0.00189938		0.418532	0.018011
							0.421145	-0.0376552					0.418619	-0.00330251		0.418623	0.0168658
							0.421242	-0.0366555					0.418691	-0.00400183		0.418694	0.0193784
							0.421335	-0.0347671					0.418786	-0.00554381		0.418789	0.0210242
							0.421414	-0.0348776					0.418866	-0.0029649		0.418869	0.0199062
							0.421494	-0.0338219					0.418953	-0.00209357		0.418957	0.018613
							0.421565	-0.0328202					0.419038	-0.00158585		0.419042	0.0206434
							0.421643	-0.0336509					0.419142	-0.000603981		0.419146	0.0202788
							0.421709	-0.0318178					0.419229	-0.00163601		0.419232	0.0215885
							0.421796	-0.0311427					0.419322	-0.00381639		0.419326	0.0237247
							0.421876	-0.0290558					0.419409	-0.00403417		0.419413	0.021503
							0.421954	-0.0261073					0.419489	-0.00380551		0.419491	0.022241
							0.422066	-0.0266752					0.419558	-0.00421523		0.41956	0.0229512
							0.422148	-0.0251838					0.41963	-0.0042127		0.419633	0.0267829
							0.422247	-0.0251274					0.419693	-0.0051955		0.419695	0.0279956
							0.422325	-0.0231031					0.419759	-0.00523369		0.419761	0.0294205
							0.422397	-0.0204692					0.419846	-0.00429842		0.419851	0.0291424
							0.422496	-0.0171204					0.419947	-0.00227187		0.419952	0.0287886
							0.422566	-0.0165328					0.42004	-0.000880333		0.420043	0.029932
							0.422625	-0.0163169					0.420131	-0.000724155		0.420134	0.027738
							0.422691	-0.0155726					0.420203	0.00091561		0.420206	0.0281457
							0.422769	-0.0137746					0.420286	-0.00205778		0.420289	0.025801
							0.42287	-0.0118048					0.420365	-0.00435198		0.420369	0.0295381
							0.422977	-0.0135073					0.420448	-0.00432272		0.420451	0.0279796
							0.423064	-0.0125523					0.420521	-0.00161358		0.420524	0.0258442
							0.423147	-0.010156					0.42059	-0.00125521		0.420593	0.023784
							0.423211	-0.00843794					0.420686	-0.00357924		0.420689	0.0234573
							0.423287	-0.00839917					0.42077	-0.00400394		0.420773	0.0228589
							0.42337	-0.00731593					0.42085	-0.00549953		0.420854	0.0223909
							0.423489	-0.0055985					0.420945	-0.00368486		0.420948	0.0222376
							0.423579	-0.00138999					0.421017	-0.00196898		0.42102	0.0210058
							0.42365	-0.00355226					0.421088	0.00132109		0.421091	0.0218543
							0.423742	-0.00322085					0.421163	1.1364e-07		0.421165	0.0222891
							0.423823	-0.00283453					0.421245	0.00165247		0.421248	0.0236006
							0.423902	-0.00149352					0.42132	0.00118841		0.421323	0.0232374
							0.423983	-0.00249372					0.421402	0.00379102		0.421406	0.0224739
							0.424075	-0.00317637					0.42149	0.00405746		0.421493	0.0207117
							0.424172	-0.00312617					0.421576	0.00363538		0.42158	0.0234788
							0.424241	-0.00248674					0.42168	0.000994931		0.421684	0.0234127
							0.424311	-0.00113505					0.421759	0.00169118		0.421762	0.022708
							0.424409	-0.00122342					0.421831	0.00255526		0.421834	0.0212501
							0.424502	0.00161744					0.421907	0.000613211		0.421911	0.0204768
							0.424593	0.00166436					0.421995	0.00238801		0.421999	0.0189295
							0.424696	-0.000516286					0.422087	0.00264773		0.422091	0.0192344
							0.424775	-0.000257958					0.422167	0.0022279		0.422169	0.0205202
							0.424851	-0.00029003					0.422224	0.00161943		0.422227	0.0182442
							0.424929	-0.00243965					0.4223	0.000377945		0.422303	0.0170255
							0.425021	-0.0012492					0.422392	0.00192605		0.422396	0.01913
							0.425101	-0.00288325					0.422476	-0.00115756		0.42248	0.0162434
							0.425186	-0.000948461					0.422563	-0.00242938		0.422567	0.0157973
							0.425258	0.00140766					0.422676	0.000153303		0.42268	0.0154631
							0.425311	0.00229956					0.422763	0.000318089		0.422766	0.0151705
							0.425396	0.00129658					0.422829	0.000531334		0.422833	0.0131016
							0.425473	0.00048964					0.422903	-0.00206105		0.422906	0.0142524
							0.425547	-0.0028125					0.422967	-0.00311021		0.42297	0.0119956
							0.425629	-0.00440042					0.423055	-0.00343772		0.423059	0.011383
							0.425728	-0.0056828					0.423143	-0.00260248		0.423146	0.0120192
							0.425819	-0.00710303					0.423237	-0.00154156		0.423242	0.0129088
							0.425895	-0.00522039					0.423348	-0.00378812		0.423351	0.0132403
							0.425961	-0.0055668					0.423443	-0.00725854		0.423446	0.0132691
							0.426054	-0.00423504					0.423514	-0.0067672		0.423517	0.0149792
							0.426142	-0.00594341					0.423588	-0.00668939		0.423591	0.0157224
							0.426219	-0.00493904					0.423667	-0.00839648		0.423669	0.0162246
							0.426305	-0.00482026					0.42374	-0.00746085		0.423743	0.0143582
							0.426386	-0.00548253					0.423834	-0.00690786		0.423838	0.0148952
							0.426488	-0.00829798					0.423913	-0.00498101		0.423916	0.0119337
							0.426576	-0.0109439					0.423992	-0.00566383		0.423995	0.0121476
							0.426656	-0.0123414					0.424066	-0.00613361		0.424069	0.0127957
							0.426752	-0.0115485					0.424142	-0.0081792		0.424145	0.0111728
							0.426833	-0.00935954					0.424222	-0.00848114		0.424225	0.0129826
							0.426917	-0.00946614					0.424288	-0.00744739		0.424291	0.0113776
							0.426998	-0.00774543					0.424352	-0.00707973		0.424355	0.012291
							0.42708	-0.00470618					0.42443	-0.00784011		0.424434	0.0136559
							0.42715	-0.00330371					0.424539	-0.00891585		0.424544	0.0168988
							0.427221	-0.00577874					0.424638	-0.00983998		0.424641	0.017103
							0.427294	-0.00759631					0.424722	-0.00986713		0.424726	0.0183035
							0.42736	-0.00860041					0.424811	-0.00946286		0.424814	0.0185578
							0.427454	-0.0095083					0.42492	-0.0073864		0.424924	0.0163496
							0.427521	-0.0093901					0.425017	-0.00890738		0.42502	0.0161519
							0.427591	-0.0081784					0.425091	-0.00692147		0.425094	0.0165191
							0.427691	-0.00857994					0.425184	-0.00340935		0.425187	0.0152371
							0.42778	-0.00870639					0.425253	-0.00373075		0.425255	0.0135258
							0.427841	-0.0060403					0.425339	-0.00414666		0.425342	0.0133689
							0.427934	-0.00612857					0.425404	-0.00196943		0.425407	0.011497
							0.428019	-0.00708761					0.425474	-0.00033073		0.425477	0.0116761
							0.428121	-0.00624283					0.425546	-0.00231821		0.425549	0.0101879
							0.428208	-0.00460984					0.425629	-0.00309657		0.425632	0.00807992
							0.428297	-0.00382841					0.425703	-0.00660768		0.425706	0.00702207
							0.428374	-0.00362704					0.425786	-0.00468078		0.42579	0.00711986
							0.428455	-0.0015922					0.42585	-0.005448		0.425853	0.00469943
							0.428539	-0.0015127					0.425916	-0.00424348		0.425918	0.00448836
							0.428613	-4.10868e-05					0.425985	-0.00464835		0.425988	0.00529353
							0.428689	0.00179993					0.42606	-0.00576734		0.426064	0.00468396
							0.428769	0.00189847					0.426144	-0.00793909		0.426148	0.00490446
							0.428861	0.00117139					0.426234	-0.00781244		0.426237	0.00614905
							0.42893	0.00161578					0.426316	-0.00708278		0.426319	0.00634648
							0.429011	0.00376286					0.426393	-0.00814247		0.426396	0.00355883
							0.429106	0.00214605					0.426485	-0.00924686		0.426489	0.00354812
							0.429188	0.000532979					0.426561	-0.0106199		0.426564	-0.000198802
							0.429258	0.00165116					0.426643	-0.0105288		0.426646	0.00122986
							0.429342	0.00220116					0.426734	-0.00800525		0.426738	0.000952497
							0.429416	0.00252168					0.426828	-0.00964618		0.426831	0.00230516
							0.429504	0.00353057					0.426926	-0.010033		0.42693	0.00275516
							0.429614	0.00321575					0.427014	-0.00751738		0.427018	0.00418073
							0.429679	0.00349248					0.427098	-0.00698713		0.427101	0.00433453
							0.429734	0.00412802					0.427184	-0.00818142		0.427187	0.0069229
							0.429794	0.00423763					0.427281	-0.00728609		0.427285	0.00812145
							0.429894	0.00557822					0.427363	-0.00536292		0.427366	0.00726803
							0.429998	0.00551303					0.427426	-0.00833807		0.427428	0.00668612
							0.430081	0.00513704					0.427523	-0.00856005		0.427527	0.00593909
							0.430173	0.00609993					0.427618	-0.0077503		0.427621	0.00502562
							0.430234	0.00644672					0.427697	-0.00747808		0.4277	0.00585216
							0.430318	0.00421336					0.427778	-0.0082262		0.427781	0.00669287
							0.430405	0.00468735					0.42786	-0.00950607		0.427864	0.00685617
							0.430485	0.00377089					0.42794	-0.00969384		0.427944	0.00423645
							0.430557	0.00490516					0.428022	-0.00890257		0.428025	0.00284412
							0.430651	0.00506005					0.428105	-0.00947145		0.428108	0.000467344
							0.430743	0.00540677					0.428196	-0.0084166		0.4282	-0.000634679
							0.430834	0.00440697					0.428299	-0.0100796		0.428303	-0.000793502
							0.430927	0.00324793					0.428381	-0.0116484		0.428385	-0.00106685
							0.431001	0.00307878					0.428479	-0.0121356		0.428483	0.00322803
							0.431078	0.00317604					0.428551	-0.0126362		0.428554	0.000907432
							0.431156	0.00262424					0.428608	-0.0112893		0.42861	0.00133694
							0.431235	0.00238206					0.428662	-0.00865303		0.428664	0.000763503
							0.43131	0.00363256					0.428722	-0.00816235		0.428725	-0.0010536
							0.43138	0.00168981					0.428806	-0.00846809		0.428809	0.00117797
							0.431486	0.001926					0.428885	-0.00685728		0.428888	0.0029197
							0.431572	0.00146268					0.428948	-0.00476543		0.428951	0.00496365
							0.431649	0.00408101					0.429011	-0.00327094		0.429014	0.00672353
							0.431726	0.00360729					0.429079	-0.00283275		0.429081	0.00726262
							0.431791	0.00245712					0.429161	-0.00308848		0.429165	0.00701239
							0.431877	-0.000313588					0.429247	-0.00363132		0.429251	0.00772566
							0.431931	-0.000130367					0.429321	-0.00661654		0.429325	0.00772461
							0.432027	-0.000127837					0.429403	-0.00591521		0.429406	0.0093424
							0.432113	0.00094767					0.42949	-0.00722556		0.429494	0.00980404
							0.432195	0.00147483					0.429562	-0.00776069		0.429565	0.0108377
							0.432299	0.00170727					0.429647	-0.00913647		0.429651	0.0126827
							0.43237	0.00284131					0.429734	-0.00933201		0.429738	0.0135741
							0.432444	0.0029512					0.429829	-0.0106199		0.429833	0.0132464
							0.432521	-2.24058e-05					0.42991	-0.00643553		0.429914	0.0134737
							0.432611	-0.00170095					0.429997	-0.0045033		0.430001	0.0132786
							0.432688	-0.00411412					0.430087	-0.00433208		0.43009	0.0116207
							0.432761	-0.00787047					0.43017	-0.00439221		0.430173	0.0128947
							0.432818	-0.00838258					0.430244	-0.00569286		0.430247	0.0146965
							0.43289	-0.00602198					0.430306	-0.00572747		0.430308	0.0152289
							0.432982	-0.0047292					0.430383	-0.00645685		0.430387	0.015238
							0.433073	-0.00465791					0.43046	-0.00837725		0.430463	0.0177428
							0.433171	-0.00310189					0.430524	-0.00655823		0.430528	0.0180408
							0.433255	-0.00479309					0.43062	-0.00821181		0.430623	0.0167394
							0.433326	-0.00462185					0.430686	-0.00872483		0.430688	0.0159259
							0.433386	-0.00516255					0.430749	-0.00622914		0.430751	0.0139997
							0.43346	-0.00699827					0.430808	-0.00641392		0.43081	0.0153035
							0.433527	-0.0088546					0.430874	-0.00545231		0.430876	0.0147183
							0.433607	-0.0076211					0.430951	-0.00710859		0.430954	0.0152012
							0.433678	-0.00732738					0.43104	-0.00538716		0.431044	0.0162724
							0.433757	-0.00540199					0.431131	-0.00278145		0.431134	0.0181479
							0.433843	-0.00482329					0.431219	-0.00227034		0.431222	0.0191339
							0.43392	-0.0016344					0.431301	-0.00166075		0.431304	0.0181333
							0.433986	-0.0024244					0.43139	-0.00101723		0.431393	0.0177715
							0.434054	-0.00456948					0.431475	0.000260851		0.431479	0.0187115
							0.434135	-0.00688681					0.431563	0.00211604		0.431567	0.0188326
							0.434222	-0.00871908					0.431644	0.00398175		0.431647	0.0183606
							0.434323	-0.00883801					0.431728	0.00192266		0.431732	0.017656
							0.434398	-0.00990017					0.431808	0.00311355		0.431811	0.0164317
							0.434493	-0.0102529					0.431885	0.00327782		0.431889	0.0151894
							0.434568	-0.00832308					0.431964	0.00526953		0.431966	0.0134055
							0.434642	-0.00945156					0.432019	0.00533804		0.432021	0.0143836
							0.434725	-0.0101232					0.432083	0.00577619		0.432087	0.0150997
							0.434799	-0.0117841					0.432166	0.00815537		0.43217	0.0145147
							0.43489	-0.0112414					0.432245	0.0115478		0.432248	0.013742
							0.434976	-0.0113762					0.432332	0.0133723		0.432336	0.0122735
							0.435056	-0.0103337					0.432424	0.0130978		0.432427	0.014158
							0.435125	-0.0127072					0.432507	0.0118615		0.432511	0.0146148
							0.435196	-0.0143591					0.432586	0.0129493		0.432589	0.0147679
							0.435254	-0.0129143					0.432658	0.0151584		0.432661	0.0134271
							0.435322	-0.0111532					0.432727	0.015997		0.432729	0.0102431
							0.43539	-0.0121675					0.432793	0.0148316		0.432797	0.00823017
							0.435458	-0.0122008					0.432862	0.0162674		0.432864	0.00649293
							0.435538	-0.0128369					0.432921	0.0162794		0.432924	0.00756469
							0.435625	-0.0100087					0.432999	0.0197434		0.433002	0.00886397
							0.435702	-0.0120013					0.433057	0.0183876		0.43306	0.00742024
							0.435777	-0.00987312					0.433119	0.0154939		0.433121	0.00544914
							0.435871	-0.00931397					0.433203	0.0153509		0.433206	0.00738253
							0.435945	-0.0110055					0.433271	0.0153686		0.433274	0.00726591
							0.436032	-0.0124398					0.433346	0.0119168		0.433349	0.00719569
							0.436117	-0.0119995					0.433443	0.0101618		0.433448	0.00657234
							0.436184	-0.0123394					0.433544	0.013243		0.433547	0.00578895
							0.43625	-0.0127024					0.433639	0.0145967		0.433643	0.00656547
							0.436312	-0.0116914					0.433723	0.0170947		0.433726	0.00809908
							0.436379	-0.0119265					0.433802	0.0160184		0.433804	0.00378951
							0.436456	-0.0122978					0.433886	0.0169586		0.43389	0.0057374
							0.436531	-0.0117034					0.433996	0.0149604		0.434001	0.00419539
							0.436609	-0.0120276					0.434085	0.014262		0.434088	0.00223491
							0.436708	-0.0132283					0.434156	0.0148539		0.434159	0.000931141
							0.436793	-0.0118799					0.43423	0.0176488		0.434234	0.000426068
							0.436877	-0.00899758					0.434302	0.0153755		0.434304	-0.00125879
							0.436967	-0.00727238					0.434382	0.0147606		0.434385	-0.0019511
							0.437071	-0.00681802					0.434464	0.0146519		0.434467	0.000868482
							0.437159	-0.00650568					0.434518	0.0153923		0.434519	-0.00034162
							0.437246	-0.00465098					0.434574	0.0173545		0.434578	0.00152079
							0.437317	-0.00281026					0.434655	0.018099		0.434658	0.00258257
							0.43741	-0.00139099					0.434746	0.017783		0.434749	0.00235439
							0.437477	-0.000865563					0.434833	0.0196231		0.434836	0.00169899
							0.437562	-0.000581691					0.434907	0.0192924		0.43491	0.00133083
							0.437648	-0.00142444					0.435025	0.0191173		0.43503	-0.00260328
							0.43773	-0.00154923					0.43513	0.0198647		0.435133	-0.00335967
							0.437804	-6.15619e-05					0.435198	0.0193162		0.435201	-0.00559417
							0.437884	0.00162876					0.435273	0.0189627		0.435277	-0.00583229
							0.437959	-0.000155329					0.435357	0.0192355		0.435359	-0.00815196
							0.438044	0.00175185					0.435434	0.0208651		0.435437	-0.00822336
							0.438125	0.00311266					0.435498	0.0216012		0.435501	-0.0111312
							0.438177	0.00228419					0.435566	0.0227724		0.435568	-0.0111938
							0.438237	0.00248113					0.435629	0.0241549		0.435632	-0.0098752
							0.43831	0.00411953					0.435712	0.0245945		0.435716	-0.0124533
							0.4384	0.00356978					0.435803	0.0266037		0.435807	-0.0122932
							0.438472	0.00249607					0.435867	0.0266214		0.435869	-0.0105471
							0.43856	0.00228588					0.435935	0.0268792		0.435938	-0.00990324
							0.43865	0.00238659					0.436046	0.0282617		0.436049	-0.00833852
							0.438748	0.000192698					0.436108	0.026949		0.436111	-0.00718596
							0.43884	0.00121375					0.436179	0.0276381		0.436182	-0.0064402
							0.438915	0.00129048					0.436246	0.026563		0.436248	-0.0076761
							0.439001	0.00232567					0.436322	0.0273646		0.436325	-0.00963129
							0.439088	8.88386e-05					0.436398	0.0270741		0.436402	-0.00799471
							0.439158	0.000210504					0.436474	0.0250267		0.436476	-0.00838482
							0.439241	0.00112528					0.43654	0.024426		0.436543	-0.0107695
							0.439338	0.00307606					0.436589	0.024531		0.436591	-0.00899818
							0.439416	0.00423917					0.436661	0.0225854		0.436663	-0.00904447
							0.43949	0.00450309					0.436719	0.021249		0.436721	-0.0065074
							0.43958	0.0047475					0.436776	0.0207046		0.436779	-0.00686894
							0.439645	0.00236872					0.436884	0.0196056		0.436888	-0.00699478
							0.439725	0.00198732					0.436957	0.0186701		0.43696	-0.00624438
							0.439795	0.00220221					0.437044	0.0166113		0.437047	-0.00527663
							0.439901	0.00428968					0.43714	0.01861		0.437144	-0.00543378
							0.439979	0.00447756					0.437253	0.0210912		0.437257	-0.00416338
							0.44004	0.00638884					0.437339	0.0217396		0.437343	-0.00405093
							0.4401	0.00647959					0.437419	0.0226177		0.437422	-0.00476866
							0.440168	0.00682208					0.437489	0.0230265		0.437492	-0.00449801
							0.440248	0.00658523					0.437559	0.0239455		0.437562	-0.00481195
							0.440324	0.0073635					0.437634	0.0242724		0.437637	-0.00393636
							0.440405	0.00654476					0.437708	0.0259673		0.437711	-0.00449707
							0.440477	0.00873187					0.437786	0.0235191		0.437789	-0.00506622
							0.440558	0.00940248					0.437869	0.0214755		0.437873	-0.00500572
							0.440639	0.0124493					0.437957	0.0209644		0.437961	-0.00288185
							0.440705	0.0149155					0.438049	0.0200615		0.438052	-0.00249436
							0.440767	0.0164817					0.438129	0.0192572		0.438132	-0.00279207
							0.440837	0.014872					0.438212	0.0168882		0.438215	-0.00233991
							0.440882	0.0135615					0.438298	0.0170887		0.438302	-0.00262737
							0.440948	0.0135479					0.438375	0.0171924		0.438378	-0.00449636
							0.441038	0.0121496					0.438442	0.0149214		0.438445	-0.00728809
							0.441133	0.0116827					0.438508	0.0149316		0.438511	-0.00714568
							0.441214	0.0124532					0.438584	0.0150351		0.438587	-0.00758792
							0.441281	0.012244					0.438656	0.0159352		0.438658	-0.00470096
							0.441348	0.0129782					0.438725	0.0156035		0.438728	-0.00685626
							0.441444	0.0154807					0.438803	0.012988		0.438805	-0.00419938
							0.441541	0.0109776					0.438886	0.0147613		0.438889	-0.00181351
							0.441639	0.0106476					0.438959	0.0109604		0.438962	-0.00326074
							0.441704	0.0106723					0.439041	0.0093619		0.439044	-0.0030427
							0.441751	0.01078					0.439108	0.00745554		0.439111	-0.00275078
							0.441817	0.00612727					0.43918	0.0051461		0.439183	-0.00129582
							0.441877	0.00680968					0.439262	0.00274322		0.439266	0.000628308
							0.44195	0.00634918					0.439343	0.00286788		0.439346	-0.00155868
							0.442011	0.00732988					0.439422	-4.86913e-06		0.439426	-0.00262817
							0.442084	0.0101594					0.4395	-0.00321734		0.439503	-0.00432933
							0.442164	0.0100398					0.439584	-0.00132738		0.439587	-0.00336537
							0.44225	0.0106499					0.439648	-0.00183917		0.43965	-0.0026127
							0.442329	0.0116242					0.439712	-0.00210978		0.439715	-0.00146196
							0.4424	0.00981442					0.439783	-0.00242328		0.439786	-1.08116e-05
							0.44247	0.0123713					0.439845	-0.00268132		0.439847	0.00310493
							0.442553	0.0130573					0.439927	-0.00183797		0.43993	0.0030666
							0.442617	0.0168795					0.440008	-0.00224756		0.440011	0.00190201
							0.442691	0.0176745					0.440088	-0.00328611		0.440091	0.00344748
							0.442771	0.0182255					0.440174	-0.00423247		0.440177	0.00392631
							0.442851	0.0153743					0.440245	-0.00545981		0.440247	0.00494474
							0.442931	0.0169725					0.440316	-0.00554093		0.440319	0.00640149
							0.443011	0.0187018					0.440401	-0.00769218		0.440404	0.00746637
							0.443073	0.019386					0.440463	-0.0113618		0.440466	0.00660834
							0.443149	0.0179436					0.440556	-0.0132029		0.44056	0.00978071
							0.443239	0.0213309					0.440642	-0.0124132		0.440645	0.0102788
							0.44334	0.0213714					0.440739	-0.0135506		0.440742	0.0137641
							0.443454	0.0217621					0.440811	-0.0137525		0.440814	0.0141062
							0.443529	0.0187771					0.440869	-0.0163894		0.440872	0.0153274
							0.4436	0.0204475					0.440939	-0.0173353		0.440941	0.0137615
							0.443682	0.0200804					0.441026	-0.0164922		0.44103	0.0155999
							0.443764	0.0183675					0.441112	-0.0183813		0.441115	0.0148461
							0.443846	0.016884					0.441182	-0.019801		0.441184	0.0157994
							0.443928	0.0160369					0.441244	-0.0169601		0.441246	0.0154055
							0.444	0.0161895					0.441312	-0.0169958		0.441315	0.0150593
							0.444055	0.0174312					0.441399	-0.0177043		0.441402	0.0143601
							0.444145	0.0171217					0.441466	-0.0206696		0.441469	0.0130726
							0.444222	0.0154378					0.441535	-0.019522		0.441539	0.0121609
							0.444304	0.01745					0.441627	-0.0196365		0.44163	0.0140447
							0.444378	0.0198161					0.441703	-0.0191388		0.441706	0.0155322
							0.444448	0.0205483					0.441779	-0.0190167		0.441782	0.0175423
							0.444517	0.0202655					0.441855	-0.0209233		0.441858	0.019437
							0.444587	0.021267					0.441927	-0.0189913		0.44193	0.0194986
							0.444655	0.0204294					0.441998	-0.016936		0.442001	0.0210006
							0.44472	0.0194638					0.442057	-0.0175816		0.442059	0.021656
							0.444785	0.0202102					0.442114	-0.0193964		0.442117	0.022664
							0.444878	0.0199152					0.442184	-0.0191278		0.442187	0.0227785
							0.444966	0.0208107					0.442267	-0.0188988		0.44227	0.0216606
							0.445026	0.0187065					0.442331	-0.0173642		0.442334	0.0213908
							0.445104	0.0190525					0.442384	-0.0189276		0.442385	0.0180187
							0.445179	0.0170184					0.442441	-0.0188342		0.442444	0.0181713
							0.445253	0.0169067					0.442508	-0.0179116		0.442511	0.0177516
							0.445331	0.0164376					0.442584	-0.0158702		0.442586	0.0166637
							0.445402	0.0190781					0.442662	-0.0150761		0.442665	0.0164599
							0.445469	0.0161714					0.442744	-0.0134549		0.442747	0.01338
							0.445527	0.0132982					0.442829	-0.0103515		0.442833	0.013277
							0.445604	0.0110963					0.442914	-0.0103756		0.442916	0.012367
							0.445671	0.0123779					0.442982	-0.0111278		0.442985	0.0129936
							0.44573	0.0104887					0.443064	-0.0112299		0.443068	0.0139191
							0.445796	0.00958801					0.443147	-0.00913896		0.443149	0.0159021
							0.445873	0.0113777					0.443205	-0.00824334		0.443209	0.0160625
							0.445962	0.00945683					0.443281	-0.00896768		0.443284	0.0140861
							0.446033	0.00676173					0.443348	-0.0102139		0.443352	0.0170757
							0.446093	0.00792811					0.44344	-0.0111856		0.443443	0.0167186
							0.446169	0.00919658					0.443516	-0.00961632		0.443519	0.0160446
							0.446244	0.00820698					0.4436	-0.00940637		0.443603	0.0150858
							0.446339	0.00941686					0.443684	-0.0098036		0.443687	0.0137867
							0.446398	0.0112669					0.443749	-0.00906524		0.443751	0.0132223
							0.446476	0.00938134					0.443821	-0.00915941		0.443824	0.0132473
							0.446552	0.00859843					0.443901	-0.00799465		0.443903	0.0115948
							0.446624	0.00792972					0.443964	-0.00553204		0.443967	0.0115872
							0.446699	0.00876818					0.44404	-0.00563098		0.444043	0.0109463
							0.446772	0.00869581					0.444104	-0.00370608		0.444106	0.0111502
							0.446844	0.0068778					0.444167	-0.00367096		0.44417	0.0123797
							0.446923	0.00667623					0.444243	-0.0024439		0.444247	0.0128088
							0.447012	0.0078556					0.444323	-0.00235819		0.444326	0.0130473
							0.447109	0.00705984					0.444409	-0.00216085		0.444412	0.00979777
							0.447173	0.00663396					0.444476	-0.000128266		0.444479	0.0101623
							0.447251	0.00760113					0.444556	6.93402e-05		0.44456	0.0105791
							0.447346	0.00868849					0.444635	6.89619e-05		0.444638	0.011394
							0.447434	0.0100133					0.444707	0.00131848		0.44471	0.0105505
							0.447525	0.0106257					0.444779	-0.00129874		0.444782	0.0135701
							0.447618	0.0122824					0.444857	-0.00244475		0.444859	0.0130554
							0.447697	0.0107708					0.444923	-0.00197648		0.444927	0.0136093
							0.447777	0.0104404					0.445002	-0.00173076		0.445005	0.0124461
							0.447851	0.00970961					0.445083	-0.00222777		0.445086	0.013676
							0.447912	0.0102056					0.44516	-0.00216646		0.445163	0.01239
[truncated: 3,429 more rows]

## Sheet: Suppl. Fig. 3g
1/A	FSC_nomask	FSC_tightmask	FSC_corrected				1/Å	FSCmodel2map				FSCfree	1/Å		FSCwork	1/Å
0.00197285	1	1	1				0.0319662	0.815351					0.0384085	0.817923		0.0336918	0.810965
0.00591856	0.999909	1	1				0.0423583	0.815731					0.0462873	0.819146		0.0432507	0.811634
0.00986427	0.999766	0.999998	0.999998				0.0489302	0.816916					0.0520631	0.819002		0.0496456	0.812509
0.01381	0.998132	0.999994	0.999994				0.0541677	0.81477					0.0566755	0.817986		0.0547194	0.810545
0.0177557	0.999225	0.999984	0.999984				0.0585785	0.813615					0.0606212	0.815827		0.0590437	0.809461
0.0217014	0.998089	0.99997	0.99997				0.0622074	0.813425					0.06435	0.815606		0.0626649	0.809191
0.0256471	0.997866	0.999954	0.999954				0.0657553	0.811939					0.0673354	0.815027		0.0661431	0.807947
0.0295928	0.997265	0.999931	0.999931				0.0686307	0.812251					0.0703646	0.814639		0.0689565	0.807537
0.0335385	0.995261	0.999865	0.999865				0.0715415	0.812463					0.0729189	0.814897		0.071859	0.806545
0.0374842	0.994678	0.9998	0.9998				0.0741105	0.81159					0.075566	0.812377		0.0744164	0.805078
0.0414299	0.986165	0.999667	0.999667				0.0765858	0.809909					0.0777747	0.810119		0.076867	0.803449
0.0453756	0.977678	0.999484	0.999484				0.0787491	0.807977					0.0801498	0.807089		0.0790287	0.799766
0.0493213	0.967012	0.999493	0.999493				0.0811436	0.806479					0.0821662	0.803914		0.0813757	0.79779
0.0532671	0.954259	0.999321	0.999321				0.0828783	0.805632					0.0838726	0.802593		0.0830824	0.796582
0.0572127	0.952777	0.999071	0.999071				0.084892	0.803823					0.0861475	0.800331		0.0851779	0.794754
0.0611585	0.945106	0.998963	0.998963				0.0869742	0.801811					0.0879744	0.797706		0.0871967	0.792634
0.0651042	0.929709	0.998667	0.998667				0.0886756	0.800702					0.0896703	0.795385		0.0888781	0.789914
0.0690499	0.919031	0.998116	0.998116				0.0904217	0.798879					0.0912324	0.793881		0.0905987	0.787702
0.0729956	0.919771	0.997738	0.997738				0.0918269	0.79799					0.0927291	0.791523		0.0920133	0.786737
0.0769413	0.925852	0.997691	0.997691				0.0935281	0.796668					0.0944899	0.789108		0.0937382	0.784511
0.080887	0.922717	0.997368	0.997368				0.0951942	0.793624					0.0960413	0.788119		0.0953709	0.781346
0.0848327	0.915153	0.996969	0.996969				0.0967159	0.792665					0.0975632	0.784459		0.0969059	0.779108
0.0887784	0.914129	0.996791	0.996791				0.0982164	0.791605					0.0989506	0.781177		0.0983882	0.776804
0.0927241	0.899024	0.996407	0.996407				0.0994724	0.790638					0.100184	0.778949		0.0996156	0.775012
0.0966698	0.891646	0.995732	0.995732				0.100765	0.78961					0.101628	0.776385		0.100931	0.774029
0.100616	0.88393	0.995204	0.995204				0.102336	0.787696					0.103002	0.773418		0.102509	0.77142
0.104561	0.867256	0.994672	0.994672				0.103468	0.786742					0.104197	0.772153		0.103611	0.769491
0.108507	0.851043	0.994149	0.994149				0.104737	0.785187					0.105338	0.768805		0.104861	0.766884
0.112453	0.816292	0.992796	0.992796				0.10593	0.783467					0.106683	0.765971		0.106102	0.763972
0.116398	0.776359	0.989891	0.989891				0.107219	0.782634					0.107924	0.763227		0.107363	0.762322
0.120344	0.713972	0.98565	0.98565				0.108531	0.780764					0.109258	0.760109		0.108684	0.75993
0.12429	0.655036	0.980541	0.980541				0.109752	0.779726					0.110347	0.758199		0.1099	0.758674
0.128235	0.600272	0.973677	0.973677				0.110733	0.778695					0.111231	0.755262		0.110827	0.757326
0.132181	0.541442	0.964091	0.964091				0.11176	0.777461					0.112431	0.755178		0.111909	0.755275
0.136127	0.484534	0.953443	0.953443				0.112864	0.775851					0.113447	0.751125		0.112982	0.752471
0.140073	0.452824	0.944586	0.944586				0.113968	0.773736					0.114521	0.748686		0.114105	0.749193
0.144018	0.401643	0.933199	0.933199				0.114882	0.772277					0.115476	0.746346		0.114995	0.746822
0.147964	0.385666	0.925678	0.925678				0.115974	0.771924					0.116575	0.744392		0.116106	0.745901
0.15191	0.358063	0.919324	0.919324				0.117046	0.769995					0.117694	0.742165		0.117185	0.743527
0.155855	0.353279	0.912121	0.912121				0.118262	0.76954					0.118887	0.739876		0.118394	0.742102
0.159801	0.328608	0.904199	0.904199				0.119256	0.76897					0.119721	0.737792		0.119356	0.740681
0.163747	0.308514	0.89197	0.89197				0.120074	0.767014					0.120503	0.735035		0.12017	0.737098
0.167693	0.303221	0.878051	0.878051				0.120865	0.766786					0.121366	0.733724		0.120955	0.736044
0.171638	0.298398	0.870913	0.742399				0.121814	0.764966					0.12243	0.729426		0.121951	0.733363
0.175584	0.320499	0.871878	0.783422				0.122871	0.762148					0.12331	0.725436		0.122976	0.728808
0.17953	0.330495	0.8777	0.815114				0.12367	0.759851					0.124182	0.721625		0.12377	0.725604
0.183475	0.352173	0.882187	0.837799				0.12455	0.758085					0.125036	0.718677		0.124655	0.723365
0.187421	0.358048	0.884711	0.847687				0.125447	0.757061					0.125963	0.716086		0.125569	0.721709
0.191367	0.368235	0.887342	0.856822				0.12632	0.754306					0.126811	0.71281		0.126422	0.718528
0.195312	0.375048	0.887365	0.862734				0.127193	0.751162					0.12761	0.709305		0.127286	0.715859
0.199258	0.384	0.885399	0.866149				0.127979	0.742925					0.128545	0.703742		0.128086	0.706986
0.203204	0.375571	0.880685	0.861507				0.128994	0.738178					0.129537	0.695502		0.129122	0.699683
0.20715	0.377333	0.87618	0.857031				0.129926	0.729001					0.130328	0.688582		0.130019	0.690688
0.211095	0.363881	0.873067	0.856309				0.130657	0.723967					0.131116	0.682564		0.130754	0.685343
0.215041	0.351899	0.867709	0.852857				0.131441	0.720422					0.131802	0.678131		0.131516	0.681637
0.218987	0.324504	0.857879	0.84346				0.132075	0.717114					0.132413	0.673588		0.132142	0.677853
0.222932	0.277555	0.841937	0.8295				0.132752	0.713458					0.133247	0.669259		0.132866	0.67369
0.226878	0.253451	0.828529	0.81971				0.133577	0.710039					0.134021	0.664811		0.133673	0.668916
0.230824	0.227896	0.810003	0.801422				0.134424	0.706136					0.134932	0.661826		0.134527	0.663635
0.23477	0.204553	0.792259	0.777559				0.135261	0.702919					0.135613	0.657276		0.135342	0.661009
0.238715	0.17623	0.768364	0.750281				0.135898	0.699521					0.136275	0.652515		0.135968	0.656328
0.242661	0.137938	0.739447	0.723306				0.136633	0.696219					0.137072	0.649824		0.136737	0.652077
0.246607	0.116226	0.705332	0.694992				0.137396	0.694783					0.137872	0.647825		0.137503	0.650172
0.250552	0.085889	0.674931	0.666833				0.138161	0.69342					0.138563	0.646109		0.138235	0.649071
0.254498	0.073015	0.636665	0.628246				0.138962	0.690824					0.139367	0.642665		0.139055	0.644956
0.258444	0.062024	0.5942	0.57847				0.139665	0.688917					0.140058	0.640066		0.139745	0.643009
0.26239	0.045934	0.547139	0.527732				0.140379	0.687359					0.140798	0.638017		0.140471	0.64011
0.266335	0.033846	0.497707	0.486022				0.141084	0.686059					0.141414	0.635416		0.14116	0.638416
0.270281	0.026652	0.44322	0.438845				0.141681	0.684084					0.142045	0.632034		0.141752	0.635863
0.274227	0.012728	0.388412	0.383489				0.142322	0.682187					0.142667	0.630578		0.142402	0.634055
0.278172	0.014754	0.355413	0.352113				0.142973	0.680535					0.143385	0.627309		0.14306	0.631837
0.282118	0.009656	0.326056	0.323522				0.143727	0.678649					0.144098	0.626108		0.143813	0.628992
0.286064	0.012395	0.294219	0.280525				0.14433	0.677577					0.144659	0.625387		0.144397	0.626664
0.290009	0.015338	0.25566	0.240032				0.144925	0.676898					0.145255	0.623239		0.144987	0.625021
0.293955	0.001063	0.209578	0.204394				0.145569	0.675952					0.146009	0.62255		0.145677	0.623614
0.297901	0.004663	0.162542	0.162238				0.14631	0.67595					0.146704	0.62189		0.146389	0.623032
0.301847	0.013163	0.121799	0.114435				0.147015	0.675145					0.147373	0.620676		0.147089	0.621872
0.305792	-0.004447	0.098494	0.080408				0.147647	0.674196					0.14793	0.620481		0.147713	0.620916
0.309738	0.004313	0.07545	0.056387				0.148158	0.674559					0.148523	0.618988		0.148234	0.621291
0.313684	-0.005008	0.062186	0.051353				0.148816	0.674889					0.149174	0.619084		0.148896	0.621844
0.317629	0.010027	0.050222	0.035991				0.14946	0.675325					0.149866	0.619565		0.149545	0.622417
0.321575	0.000241	0.054804	0.029079				0.150154	0.675367					0.15046	0.618435		0.150221	0.621293
0.325521	0.000368	0.053557	0.016668				0.150732	0.675583					0.151102	0.618191		0.150811	0.622242
0.329467	0.001068	0.040332	0.005585				0.151371	0.675126					0.151674	0.617938		0.151434	0.621022
0.333412	-0.007376	0.029742	0.008395				0.151896	0.67585					0.152224	0.617452		0.151964	0.622428
0.337358	0.00107	0.021517	0.010807				0.152519	0.675503					0.152888	0.617254		0.152603	0.62198
0.341304	-0.002368	0.01219	0.011033				0.153151	0.675319					0.153469	0.616261		0.15322	0.621374
0.345249	-0.001074	0.003223	0.002263				0.153704	0.675507					0.153955	0.615641		0.153755	0.620548
0.349195	-0.002119	0.007742	0.006944				0.154177	0.675198					0.154495	0.614269		0.154244	0.619968
0.353141	0.003716	0.019127	0.017965				0.154726	0.675717					0.155037	0.614595		0.154795	0.620678
0.357086	0.005166	0.024978	0.017104				0.155322	0.675171					0.155711	0.613315		0.155404	0.620633
0.361032	0.002829	0.01399	-0.004235				0.155973	0.674727					0.15627	0.611447		0.156035	0.618957
0.364978	0.004024	-5e-05	-0.026359				0.156524	0.674789					0.156856	0.610877		0.156603	0.61898
0.368924	-0.004686	-0.004949	-0.023928				0.157067	0.676235					0.157323	0.612148		0.157115	0.619373
0.372869	-0.000514	0.002349	-0.009002				0.157551	0.677383					0.157858	0.613204		0.15762	0.618915
0.376815	-0.002553	0.004504	-0.003194				0.158104	0.679687					0.158404	0.614266		0.158168	0.620811
0.380761	-0.001847	0.01368	0.012907				0.158658	0.680184					0.159016	0.614763		0.158729	0.621145
0.384706	0.000866	0.001434	-0.001367				0.15931	0.68199					0.159611	0.615082		0.159381	0.622422
0.388652	-6e-05	-0.005273	-0.010212				0.159796	0.682985					0.160112	0.614422		0.159863	0.623225
0.392598	0.00116	0.000448	-0.00529				0.160401	0.681787					0.160733	0.614974		0.160473	0.62198
0.396544	0.002155	0.006258	0.00615				0.160972	0.683781					0.161348	0.616334		0.161041	0.623801
0.400489	0.000409	0.004527	0.002384				0.161646	0.686381					0.161914	0.618067		0.16172	0.625751
0.404435	0.001093	0.013408	0.013407				0.162123	0.68781					0.162421	0.618682		0.162182	0.626774
0.408381	-0.000686	0.018051	0.018926				0.162635	0.688898					0.162843	0.6193		0.162686	0.627921
0.412326	-0.003307	0.012024	0.01563				0.162984	0.690499					0.16323	0.620586		0.163025	0.629081
0.416272	0.003359	0.008588	0.01303				0.163463	0.692792					0.163724	0.622306		0.163529	0.631406
0.420218	-0.000639	0.006138	0.004662				0.163911	0.69473					0.164165	0.622754		0.163964	0.632143
0.424164	-0.001453	0.005212	-0.002565				0.16435	0.69684					0.164588	0.62489		0.164394	0.633828
0.428109	-0.005197	0.014441	0.008986				0.164862	0.698177					0.165255	0.625462		0.16495	0.635069
0.432055	0.002874	0.016928	0.023937				0.165528	0.698492					0.165809	0.625778		0.165597	0.635014
0.436001	-0.002696	0.012157	0.026824				0.165971	0.700833					0.166235	0.627718		0.166023	0.636666
0.439946	0.00708	0.006309	0.018417				0.166487	0.702352					0.166751	0.628909		0.166544	0.637587
0.443892	-0.002379	-0.005702	0.00057				0.166952	0.704466					0.167319	0.629542		0.167015	0.640118
0.447838	-0.001243	-0.010256	-0.006129				0.167633	0.705064					0.167961	0.631696		0.167715	0.639983
0.451783	-0.000964	-0.001274	0.003075				0.168184	0.707097					0.168431	0.633058		0.168235	0.64219
0.455729	-0.002461	0.004753	0.007044				0.168627	0.708978					0.168906	0.634282		0.168693	0.643565
0.459675	0.001133	-0.000448	-0.001622				0.169087	0.711008					0.169275	0.635565		0.169124	0.644341
0.463621	-0.000957	-0.006519	-0.005452				0.169464	0.71231					0.169731	0.636251		0.169522	0.646244
0.467566	-0.001196	-0.0044	0.005247				0.169926	0.714901					0.170158	0.637891		0.169975	0.648056
0.471512	0.000149	-0.003183	0.010591				0.170337	0.71644					0.170591	0.639171		0.170388	0.648941
0.475458	-0.003162	-0.007027	-0.007048				0.170821	0.718772					0.171123	0.641114		0.170889	0.651654
0.479403	-0.004871	-0.005262	-0.019794				0.17135	0.721242					0.171607	0.640529		0.171402	0.653919
0.483349	0.000472	-0.007679	-0.02307				0.171782	0.722449					0.172033	0.642163		0.171827	0.654332
0.487295	-0.000143	-0.002212	-0.00433				0.172276	0.724599					0.172572	0.644038		0.17235	0.656827
0.491241	-0.000579	0.005068	0.015501				0.172777	0.725231					0.173022	0.646058		0.172827	0.657216
0.495186	1.6e-05	0.001383	0.015612				0.173235	0.727666					0.173515	0.648424		0.173302	0.658421
0.499132	0.001225	-0.002963	0.008075				0.173731	0.730058					0.173991	0.650563		0.173785	0.660951
0.503078	-0.003181	0.00361	0.011219				0.174154	0.73157					0.174362	0.65108		0.174196	0.662511
0.507023	-0.003025	0.014962	0.018669				0.174604	0.733671					0.174918	0.65376		0.174675	0.664426
0.510969	0.000962	0.015568	0.011075				0.175074	0.736256					0.175272	0.655657		0.175111	0.66774
0.514915	0.001981	0.010085	-0.003107				0.175462	0.738101					0.175743	0.658281		0.17552	0.66951
0.51886	0.001301	-0.000539	-0.007938				0.175968	0.740773					0.176214	0.661221		0.176026	0.671008
0.522806	-0.001245	-0.00057	-0.001646				0.17639	0.742753					0.176614	0.663596		0.176439	0.67243
0.526752	-0.00125	0.004543	0.005034				0.176797	0.744981					0.177057	0.665798		0.176854	0.674415
0.530698	-0.001787	0.001678	0.004367				0.177241	0.74659					0.177449	0.665451		0.177282	0.675964
0.534643	0.000769	-0.006836	-0.004245				0.177655	0.749208					0.177882	0.669192		0.177707	0.678382
0.538589	0.002695	-0.006641	-0.002334				0.178043	0.751619					0.17831	0.671334		0.178096	0.681149
0.542535	0.000768	0.007242	0.022216				0.178518	0.754684					0.178758	0.674043		0.178574	0.683763
0.54648	0.004993	0.012944	0.041147				0.178947	0.756461					0.179222	0.676612		0.178998	0.68573
0.550426	-0.001334	0.004319	0.036248				0.179414	0.759776					0.179626	0.679142		0.179463	0.688606
0.554372	-0.000454	-0.003086	0.025757				0.179831	0.761597					0.180095	0.681138		0.179892	0.690524
0.558318	0.000857	-0.004672	0.017564				0.180286	0.76322					0.180526	0.683235		0.180337	0.692427
0.562263	0.000677	-0.001608	0.011144				0.18071	0.765891					0.18096	0.685278		0.180761	0.6957
0.566209	-0.000621	0.001568	0.002565				0.181181	0.766904					0.181421	0.686118		0.181237	0.696241
0.570155	0.003834	-0.002406	-0.007816				0.181558	0.768805					0.181737	0.690259		0.181596	0.698173
0.5741	-0.000622	-0.000607	-0.010835				0.181895	0.772364					0.182095	0.693769		0.181935	0.703017
0.578046	0.001486	0.009667	-0.006087				0.182267	0.776061					0.182498	0.69794		0.182317	0.706899
0.581992	-0.000341	0.014108	-0.002558				0.18272	0.778922					0.183002	0.701002		0.182783	0.71044
0.585938	0.000242	0.011573	0.001995				0.183231	0.781527					0.183525	0.703373		0.183293	0.713756
0.589883	0.003412	0.008221	0.007953				0.183709	0.784069					0.183967	0.706326		0.183762	0.715714
0.593829	-0.003018	0.004191	0.01098				0.184134	0.786166					0.18432	0.708011		0.184171	0.716698
0.597775	0.001265	0.005913	0.011201				0.184505	0.787907					0.184713	0.709138		0.184556	0.718709
0.60172	-0.003756	0.00786	0.009592				0.184845	0.789858					0.185	0.712521		0.184878	0.722171
0.605666	-0.001047	0.00531	0.004672				0.185121	0.79216					0.185306	0.714621		0.185156	0.724131
0.609612	-0.001688	-0.003635	-0.002347				0.185519	0.794601					0.185786	0.717734		0.185581	0.726176
0.613557	0.003253	-0.007845	-0.011167				0.185979	0.795718					0.186248	0.719993		0.186032	0.72636
0.617503	-0.000857	-0.010515	-0.014772				0.18644	0.797637					0.186694	0.723246		0.186494	0.72858
0.621449	-0.002032	-0.007971	-0.010124				0.18689	0.800091					0.187056	0.725606		0.186934	0.730907
0.625395	0.000573	-0.002982	-0.008272				0.187162	0.802127					0.187347	0.728766		0.187197	0.733307
0.62934	-0.002708	-0.000562	-0.008493				0.187486	0.804591					0.187691	0.729691		0.187531	0.735511
0.633286	5.4e-05	-0.002301	-0.010305				0.187864	0.805787					0.188111	0.732485		0.187914	0.735906
0.637232	0.000266	-0.00687	-0.015447				0.188321	0.808342					0.188574	0.736035		0.188374	0.739241
0.641177	0.000884	-0.010022	-0.020435				0.188784	0.810317					0.189016	0.736871		0.188835	0.741494
0.645123	0.000128	-0.007837	-0.012642				0.189174	0.810973					0.189402	0.737746		0.189221	0.742228
0.649069	0.000401	-0.007786	-0.010464				0.189587	0.812318					0.189806	0.738401		0.189637	0.74293
0.653015	0.002077	-0.004406	-0.008356				0.189965	0.814067					0.190176	0.74086		0.190008	0.746043
0.65696	0.000275	-0.002977	-0.002128				0.190352	0.815569					0.190545	0.742603		0.190396	0.74683
0.660906	0.001013	-0.001742	0.006891				0.19068	0.816629					0.190828	0.744263		0.190713	0.749175
0.664852	0.002065	0.001782	0.013871				0.190968	0.816912					0.19118	0.745051		0.191016	0.749307
0.668797	-0.000347	0.006116	0.018386				0.191331	0.817817					0.191556	0.746839		0.191372	0.749901
0.672743	0.004027	0.005758	0.01626				0.191744	0.818646					0.191976	0.747794		0.191795	0.75044
0.676689	-0.00031	0.002759	0.002275				0.19217	0.820078					0.192371	0.751257		0.192219	0.752286
0.680634	0.001856	-0.001011	-0.00302				0.192505	0.8219					0.192742	0.752304		0.192546	0.754604
0.68458	0.001243	-0.002852	-0.004074				0.192966	0.822204					0.193228	0.752786		0.193031	0.756179
0.688526	-0.000307	-0.005077	-0.005146				0.193388	0.823334					0.19356	0.754883		0.193422	0.758334
0.692472	-0.003547	-0.00503	-0.005405				0.193708	0.824612					0.193891	0.75537		0.193752	0.759366
0.696417	-0.00082	-0.006659	-0.006996				0.194043	0.824701					0.194267	0.755802		0.194085	0.759686
0.700363	-0.000489	0.001626	-0.006977				0.194424	0.82591					0.194614	0.757571		0.194463	0.761003
0.704309	-0.002513	0.005772	-0.006355				0.194776	0.827441					0.194972	0.758321		0.194819	0.763148
0.708254	-0.001174	0.003997	-0.002998				0.195112	0.827971					0.195277	0.760393		0.195152	0.764121
0.7122	-0.000279	0.000933	-0.001792				0.195399	0.828548					0.19557	0.760445		0.195435	0.764747
0.716146	0.000853	0.002197	0.002455				0.195721	0.829271					0.19597	0.759942		0.195764	0.764821
0.720092	0.001358	0.0101	0.010343				0.196193	0.829027					0.19641	0.760114		0.196248	0.765324
0.724037	0.00085	0.007586	0.008107				0.196551	0.828124					0.196743	0.760101		0.196593	0.763856
0.727983	-0.000166	0.005331	0.002078				0.196885	0.829252					0.197083	0.760702		0.196928	0.765662
0.731929	0.000245	0.006931	0.000674				0.197243	0.829251					0.197392	0.760685		0.197276	0.765083
0.735874	0.002963	0.001471	-0.000489				0.197515	0.829844					0.197706	0.762026		0.197554	0.765315
0.73982	0.00099	0.000366	0.005856				0.197922	0.832166					0.198199	0.763518		0.19798	0.768125
0.743766	0.000459	-0.001477	0.006259				0.198327	0.832819					0.198477	0.763681		0.198359	0.768465
0.747711	0.001574	-0.003539	-0.000396				0.198629	0.833361					0.198855	0.765558		0.198677	0.769796
0.751657	-0.001058	-0.006046	-0.005105				0.199032	0.834841					0.199261	0.76738		0.199075	0.771444
							0.199444	0.835487					0.19964	0.768229		0.199494	0.771656
							0.199796	0.837055					0.200026	0.770008		0.19984	0.773407
							0.200199	0.83744					0.200386	0.770914		0.200245	0.774214
							0.200528	0.837741					0.200707	0.770436		0.200566	0.774405
							0.200838	0.837563					0.201006	0.771003		0.200878	0.774861
							0.201104	0.837808					0.201194	0.771124		0.201124	0.775452
							0.201304	0.83838					0.201506	0.771542		0.201344	0.776591
							0.201645	0.838681					0.201767	0.77279		0.201674	0.776594
							0.201892	0.839812					0.202104	0.77383		0.20193	0.778244
							0.202283	0.841369					0.202488	0.774172		0.202332	0.779561
							0.202617	0.841571					0.202818	0.774386		0.202652	0.779551
							0.203005	0.841673					0.203247	0.774098		0.203064	0.779434
							0.203415	0.842195					0.203592	0.7741		0.203451	0.779441
							0.203727	0.842344					0.2039	0.774923		0.203761	0.778991
							0.204066	0.842513					0.204292	0.775413		0.204117	0.779154
							0.204459	0.843183					0.204632	0.775864		0.2045	0.779496
							0.204772	0.844037					0.204991	0.777318		0.20482	0.780678
							0.205165	0.844316					0.205351	0.776928		0.205206	0.780817
							0.20547	0.844712					0.205661	0.776422		0.205505	0.780795
							0.205822	0.844916					0.206001	0.775931		0.205863	0.780775
							0.206132	0.844999					0.206318	0.776424		0.206168	0.780576
							0.206469	0.845475					0.206635	0.777459		0.20651	0.781519
							0.206753	0.846148					0.206929	0.778862		0.206789	0.781456
							0.207076	0.846417					0.20721	0.777832		0.207111	0.781823
							0.207312	0.846976					0.207513	0.777299		0.207351	0.781272
							0.207672	0.846351					0.207833	0.777441		0.207708	0.780606
							0.207945	0.846464					0.208099	0.777977		0.207975	0.780569
							0.208238	0.847034					0.20842	0.777905		0.208277	0.780932
							0.208584	0.846605					0.208794	0.776385		0.208627	0.780294
							0.208949	0.846242					0.209122	0.776425		0.208989	0.77997
							0.209237	0.846051					0.209398	0.776189		0.209272	0.778602
							0.209533	0.846407					0.209693	0.776036		0.209568	0.778567
							0.209824	0.846084					0.210021	0.775564		0.209863	0.779189
							0.210158	0.8456					0.210313	0.775863		0.210189	0.777716
							0.210466	0.846571					0.210646	0.775099		0.210509	0.779164
							0.21077	0.84596					0.210937	0.773413		0.210804	0.778294
							0.211056	0.845139					0.211258	0.772663		0.21109	0.776661
							0.211459	0.844732					0.211653	0.772474		0.211513	0.775787
							0.211783	0.845043					0.211939	0.77209		0.211817	0.776178
							0.212043	0.845306					0.212202	0.771942		0.212074	0.775753
							0.212352	0.844941					0.212568	0.770879		0.212393	0.775303
							0.212728	0.845311					0.21288	0.770568		0.212766	0.77664
							0.213005	0.84534					0.213169	0.770284		0.213039	0.776568
							0.213277	0.844843					0.213418	0.769507		0.213308	0.775144
							0.213522	0.844704					0.213649	0.769547		0.21355	0.774966
							0.213774	0.843901					0.213959	0.768437		0.213814	0.773418
							0.214095	0.844325					0.214263	0.767848		0.214127	0.773848
							0.214417	0.843505					0.214614	0.766948		0.214461	0.773513
							0.214716	0.843111					0.214839	0.765905		0.214742	0.772057
							0.214976	0.842211					0.215135	0.765014		0.215009	0.770691
							0.215268	0.841897					0.215447	0.765114		0.215306	0.769396
							0.215586	0.841676					0.215796	0.763987		0.215631	0.768468
							0.215952	0.841433					0.216184	0.763222		0.215997	0.768562
							0.216362	0.84112					0.21652	0.762036		0.216401	0.767783
							0.21663	0.841101					0.216768	0.76137		0.216665	0.767953
							0.216868	0.840608					0.216992	0.760459		0.216891	0.766806
							0.217133	0.839974					0.21734	0.759255		0.217173	0.76617
							0.217469	0.839709					0.217614	0.757422		0.217505	0.765184
							0.217718	0.838392					0.217837	0.755994		0.217745	0.762526
							0.217945	0.838412					0.218131	0.754573		0.217982	0.762207
							0.218289	0.83806					0.21849	0.754142		0.218334	0.761069
							0.218648	0.837917					0.218833	0.753171		0.218686	0.760334
							0.21897	0.83675					0.219104	0.750394		0.219003	0.758777
							0.219192	0.83541					0.219307	0.74831		0.219217	0.756334
							0.219415	0.834666					0.219596	0.746858		0.219448	0.755315
							0.219739	0.834251					0.219898	0.745144		0.219776	0.754864
							0.220008	0.833681					0.220161	0.744523		0.220038	0.75359
							0.220292	0.833139					0.220453	0.743785		0.220326	0.752707
							0.220596	0.832686					0.220779	0.741407		0.220641	0.751572
							0.220898	0.83116					0.221027	0.739274		0.220925	0.75074
							0.221126	0.830543					0.22126	0.737881		0.22115	0.749565
							0.22139	0.830551					0.221557	0.736693		0.22143	0.749616
							0.22166	0.830178					0.221792	0.735746		0.221685	0.748967
							0.221916	0.829639					0.22208	0.73448		0.221952	0.748926
							0.222196	0.828784					0.222345	0.732712		0.222231	0.747634
							0.222452	0.827783					0.22258	0.730956		0.222478	0.746003
							0.222698	0.827401					0.22285	0.729662		0.222731	0.74558
							0.222963	0.82705					0.223103	0.728391		0.222993	0.744284
							0.223249	0.828034					0.223464	0.728022		0.223292	0.74657
							0.223607	0.827502					0.22376	0.727341		0.223646	0.746003
							0.223862	0.827407					0.224003	0.727028		0.223887	0.745212
							0.22415	0.826574					0.224363	0.725347		0.224195	0.743721
							0.224511	0.826279					0.224682	0.72382		0.224549	0.744615
							0.224798	0.825874					0.224933	0.722683		0.224828	0.743217
							0.225057	0.825098					0.225216	0.721524		0.225092	0.741216
							0.225323	0.824106					0.225463	0.71978		0.225353	0.740017
							0.225561	0.823261					0.225669	0.718627		0.225584	0.739037
							0.225783	0.822747					0.225941	0.71699		0.225816	0.738669
							0.226082	0.8217					0.226265	0.714834		0.226122	0.736651
							0.226374	0.821038					0.226506	0.713297		0.2264	0.735567
							0.226625	0.820216					0.22681	0.713434		0.226662	0.734641
							0.226966	0.819668					0.227128	0.712935		0.227003	0.733923
							0.227237	0.819609					0.227368	0.712314		0.227269	0.733177
							0.227462	0.819213					0.227603	0.711017		0.227489	0.732666
							0.22773	0.818532					0.227903	0.710073		0.227768	0.73148
							0.228028	0.818145					0.228156	0.709116		0.228057	0.730474
							0.22827	0.818051					0.228448	0.707991		0.228307	0.730155
							0.228573	0.816539					0.228686	0.705342		0.228599	0.727262
							0.228778	0.815757					0.22892	0.70506		0.228805	0.726589
							0.229023	0.815601					0.22914	0.704271		0.229052	0.725863
							0.229247	0.81484					0.229391	0.701829		0.229278	0.724695
							0.229481	0.814649					0.229619	0.700597		0.22951	0.723177
							0.229729	0.813443					0.229841	0.69884		0.22975	0.721596
							0.229984	0.814012					0.230184	0.698832		0.230029	0.721439
							0.230296	0.813456					0.230459	0.697889		0.230331	0.720176
							0.230607	0.814074					0.230753	0.696474		0.230641	0.720213
							0.230842	0.812853					0.230948	0.696949		0.230863	0.718519
							0.231038	0.812066					0.231206	0.697169		0.231073	0.716276
							0.231342	0.811541					0.231459	0.69566		0.231371	0.714662
							0.231546	0.810604					0.231678	0.694214		0.231572	0.712767
							0.231796	0.809117					0.231963	0.693408		0.231827	0.710376
							0.2321	0.808661					0.232291	0.691578		0.232142	0.709655
							0.232432	0.807882					0.23259	0.692201		0.232465	0.708175
							0.232708	0.807662					0.232842	0.6929		0.23274	0.706723
							0.23296	0.80749					0.23312	0.69153		0.232997	0.70608
							0.233234	0.806838					0.233357	0.689224		0.23326	0.704865
							0.23344	0.805482					0.233538	0.688504		0.233463	0.702937
							0.233628	0.804165					0.233762	0.686333		0.233655	0.699684
							0.233879	0.802845					0.234026	0.685604		0.233911	0.697857
							0.23412	0.801964					0.234233	0.685316		0.234145	0.696444
							0.234301	0.801584					0.234393	0.685311		0.234319	0.695597
							0.234494	0.800979					0.234645	0.682328		0.234526	0.693955
							0.234762	0.798958					0.234901	0.679319		0.234789	0.691243
							0.235017	0.79746					0.235193	0.677227		0.235056	0.689138
							0.235342	0.796456					0.235501	0.676293		0.23538	0.687756
							0.235603	0.794926					0.235738	0.675223		0.235626	0.684944
							0.235853	0.79375					0.23599	0.672887		0.235884	0.683047
							0.23609	0.79282					0.236218	0.671411		0.236119	0.682238
							0.236347	0.792301					0.236515	0.670977		0.236382	0.680502
							0.236639	0.792235					0.23681	0.671389		0.236677	0.681283
							0.236933	0.792078					0.237074	0.669879		0.236962	0.679903
							0.237204	0.790888					0.237366	0.6681		0.23724	0.677557
							0.237473	0.789449					0.237596	0.66642		0.2375	0.676343
							0.237683	0.78832					0.237809	0.665804		0.237706	0.673889
							0.237938	0.787739					0.238102	0.664149		0.237975	0.673439
							0.238202	0.78762					0.238321	0.662089		0.238228	0.672313
							0.238399	0.787513					0.238481	0.662105		0.238421	0.672038
							0.238571	0.787598					0.238738	0.661276		0.238603	0.671762
							0.238866	0.787255					0.238999	0.659369		0.238898	0.672333
							0.2391	0.785502					0.239222	0.656891		0.239126	0.669924
							0.239314	0.784149					0.239438	0.654701		0.239342	0.667963
							0.239534	0.783707					0.239643	0.654524		0.239555	0.667311
							0.239757	0.781867					0.239929	0.653343		0.239792	0.664437
							0.240039	0.781364					0.240175	0.651325		0.240068	0.663416
							0.240286	0.780058					0.240411	0.648626		0.240316	0.661588
							0.2405	0.778658					0.240622	0.646044		0.240523	0.659824
							0.240728	0.777442					0.240871	0.645645		0.240756	0.658602
							0.24098	0.77714					0.241112	0.644358		0.241008	0.656602
							0.241222	0.775305					0.241351	0.642548		0.241253	0.653953
							0.241453	0.774419					0.241581	0.640589		0.241482	0.652117
							0.241657	0.773233					0.241763	0.638288		0.241675	0.649134
							0.241884	0.771818					0.242032	0.634851		0.241919	0.648105
							0.242127	0.770961					0.242256	0.63409		0.242153	0.647755
							0.242355	0.769404					0.24248	0.633409		0.242384	0.644485
							0.242583	0.768794					0.24272	0.630674		0.242611	0.643088
							0.242833	0.766454					0.242986	0.627365		0.242863	0.641849
							0.243109	0.76502					0.243256	0.625547		0.243146	0.638778
							0.243355	0.764285					0.243478	0.622503		0.243381	0.637267
							0.243571	0.761761					0.24369	0.618905		0.243592	0.634047
							0.2438	0.759745					0.243931	0.616903		0.243832	0.631784
							0.244007	0.75747					0.244105	0.614531		0.244028	0.628294
							0.244201	0.755498					0.244325	0.61272		0.244225	0.626348
							0.244421	0.754712					0.244548	0.612308		0.244448	0.624645
							0.244655	0.753996					0.244771	0.612257		0.244682	0.622743
							0.244859	0.754264					0.245016	0.612067		0.24489	0.623429
							0.245133	0.753149					0.245258	0.611091		0.245161	0.620679
							0.245377	0.753					0.245524	0.610074		0.245409	0.620467
							0.245602	0.751317					0.245694	0.606655		0.245621	0.619768
							0.245784	0.750714					0.245921	0.604902		0.245812	0.618255
							0.24604	0.749299					0.246193	0.604985		0.246074	0.617347
							0.246304	0.749194					0.246409	0.60373		0.24633	0.615997
							0.246466	0.748443					0.24656	0.602008		0.246485	0.615775
							0.24665	0.747931					0.246762	0.598434		0.246671	0.615074
							0.246873	0.746817					0.247033	0.59671		0.246906	0.614433
							0.247172	0.745637					0.247332	0.595484		0.247209	0.611281
							0.247419	0.745551					0.247523	0.595178		0.24744	0.61181
							0.247626	0.745493					0.247785	0.594595		0.247661	0.611713
							0.2479	0.745315					0.24805	0.594316		0.247929	0.611037
							0.248181	0.744281					0.248333	0.592825		0.248217	0.610287
							0.248448	0.742284					0.248601	0.590507		0.248481	0.605706
							0.248713	0.740671					0.248836	0.588383		0.248738	0.603589
							0.248924	0.738758					0.249032	0.587882		0.248947	0.600667
							0.249126	0.738053					0.24926	0.584692		0.249152	0.59935
							0.249366	0.73497					0.249503	0.58249		0.249398	0.594553
							0.249587	0.732526					0.249681	0.580084		0.249605	0.592082
							0.249779	0.729539					0.249889	0.577413		0.249805	0.589048
							0.249951	0.727001					0.250047	0.576087		0.24997	0.587158
							0.250136	0.725872					0.250236	0.574935		0.25016	0.584799
							0.250324	0.72424					0.250481	0.573145		0.250354	0.581339
							0.250597	0.722292					0.250701	0.57124		0.250621	0.579749
							0.250787	0.720231					0.250894	0.568306		0.25081	0.577092
							0.25098	0.718173					0.251121	0.565385		0.251008	0.573351
							0.251223	0.716046					0.251327	0.562286		0.251248	0.570126
							0.25139	0.71342					0.251461	0.558566		0.251403	0.568072
							0.251543	0.711234					0.251685	0.554973		0.251571	0.564199
							0.251793	0.70817					0.251907	0.552024		0.25182	0.561285
							0.252001	0.706534					0.252141	0.548892		0.252031	0.557913
							0.252236	0.705054					0.252336	0.547583		0.252257	0.556081
							0.252428	0.704183					0.252544	0.544882		0.252451	0.554575
							0.252642	0.701994					0.252767	0.54363		0.252671	0.552448
							0.252864	0.699709					0.252975	0.540948		0.252888	0.54841
							0.253053	0.698485					0.253186	0.539943		0.253076	0.54723
							0.253309	0.697529					0.253471	0.540154		0.253348	0.546643
							0.253584	0.697625					0.253701	0.538887		0.25361	0.546433
							0.253784	0.695413					0.253893	0.537421		0.253805	0.543856
							0.253994	0.695036					0.254108	0.535733		0.254021	0.543056
							0.254193	0.692747					0.2543	0.53334		0.254217	0.540228
							0.254364	0.689646					0.254455	0.527549		0.254381	0.536481
							0.25454	0.686297					0.254658	0.52521		0.254565	0.533124
							0.254758	0.684917					0.254883	0.523373		0.254784	0.533118
							0.254992	0.683345					0.255142	0.521176		0.255025	0.529846
							0.255242	0.681826					0.255352	0.51729		0.255266	0.528588
							0.255445	0.678449					0.255561	0.515715		0.25547	0.524956
							0.25565	0.6765					0.255804	0.513289		0.255684	0.522115
							0.255918	0.675409					0.256046	0.50916		0.255945	0.521094
							0.256153	0.672997					0.256298	0.508852		0.256183	0.519116
							0.256413	0.671859					0.25654	0.509714		0.256441	0.517278
							0.256625	0.67111					0.256722	0.50774		0.256649	0.516299
							0.256818	0.670281					0.256946	0.508038		0.256844	0.514363
							0.257024	0.669502					0.257123	0.505019		0.257045	0.513141
							0.257212	0.667315					0.257332	0.502535		0.257235	0.511591
							0.257434	0.666059					0.257539	0.500157		0.257459	0.510054
							0.257601	0.663419					0.257696	0.49915		0.257618	0.507791
							0.2578	0.661949					0.257944	0.500202		0.257833	0.50607
							0.258049	0.661176					0.258165	0.497648		0.258076	0.505529
							0.258233	0.660082					0.258322	0.494875		0.25825	0.504165
							0.258404	0.657985					0.258514	0.493733		0.258425	0.503543
							0.258605	0.656403					0.258714	0.49198		0.25863	0.501886
							0.258803	0.654871					0.258933	0.491493		0.25883	0.499965
							0.259029	0.654611					0.259129	0.489029		0.259051	0.500239
							0.259226	0.652132					0.259363	0.48716		0.259255	0.496321
							0.259459	0.649818					0.259586	0.485355		0.259486	0.494598
							0.259684	0.648274					0.259805	0.484797		0.25971	0.493717
							0.259897	0.646485					0.260013	0.484508		0.259923	0.491554
							0.260094	0.645215					0.2602	0.483287		0.260116	0.491535
							0.260288	0.643746					0.260392	0.480144		0.260309	0.489204
							0.26048	0.640207					0.260583	0.478873		0.260504	0.486011
							0.260664	0.638574					0.26079	0.475979		0.260689	0.484066
							0.260883	0.635798					0.260973	0.474317		0.260904	0.481775
							0.26105	0.633535					0.261154	0.473738		0.261072	0.478137
							0.261221	0.632808					0.261329	0.47239		0.26124	0.477088
							0.261431	0.631266					0.261538	0.471251		0.261458	0.47444
							0.261604	0.628983					0.261703	0.466705		0.261622	0.471435
							0.261796	0.627131					0.26191	0.46643		0.261821	0.469065
							0.262004	0.6246					0.26215	0.464173		0.262035	0.465666
							0.262262	0.62165					0.26237	0.46271		0.262288	0.462846
							0.262442	0.61893					0.26255	0.459803		0.26246	0.460167
							0.262643	0.615097					0.262748	0.455453		0.262669	0.456122
							0.262837	0.611107					0.262942	0.454428		0.26286	0.452019
							0.26302	0.609629					0.263156	0.452933		0.263046	0.451024
							0.263267	0.606149					0.263389	0.449051		0.263295	0.448611
							0.263492	0.604361					0.263606	0.44676		0.263517	0.447922
							0.263696	0.601342					0.263836	0.445209		0.263724	0.444418
							0.263931	0.597459					0.264067	0.442713		0.263959	0.440188
							0.264179	0.594816					0.264298	0.440331		0.264208	0.436525
							0.264381	0.591279					0.264456	0.438078		0.2644	0.434362
							0.264498	0.588598					0.264547	0.435985		0.264507	0.43009
							0.264596	0.586401					0.264685	0.432587		0.264613	0.429142
							0.264777	0.582731					0.264886	0.430814		0.2648	0.424651
							0.264956	0.581618					0.265054	0.430119		0.264976	0.424937
							0.265138	0.578901					0.265238	0.426891		0.265159	0.422809
							0.265325	0.576858					0.26547	0.425994		0.26535	0.422615
							0.265596	0.575404					0.26574	0.423655		0.265635	0.42162
							0.265833	0.574407					0.265944	0.421671		0.265856	0.421772
							0.26603	0.572778					0.266138	0.416998		0.266055	0.421376
							0.266218	0.568928					0.266319	0.414682		0.266238	0.417314
							0.266414	0.566041					0.266522	0.410544		0.266439	0.415259
							0.266591	0.56203					0.26669	0.407243		0.266613	0.412162
							0.266763	0.559942					0.266869	0.404576		0.266785	0.409329
							0.266954	0.556543					0.267038	0.400605		0.266972	0.408393
							0.267107	0.554381					0.267203	0.396499		0.267126	0.406767
							0.267287	0.55154					0.267406	0.394993		0.267314	0.40611
							0.267496	0.550261					0.267609	0.392902		0.267517	0.403566
							0.267703	0.546044					0.267817	0.390998		0.26773	0.399257
							0.267897	0.542626					0.268001	0.388885		0.267916	0.395222
							0.268091	0.540775					0.268202	0.387031		0.268118	0.395001
							0.26828	0.538177					0.268374	0.383797		0.268301	0.389766
							0.268463	0.534691					0.268589	0.379312		0.268487	0.386526
							0.268694	0.530382					0.268833	0.374587		0.268726	0.382145
							0.268928	0.52696					0.269048	0.371499		0.268955	0.378963
							0.269131	0.52378					0.269221	0.369543		0.269148	0.375821
							0.269314	0.523227					0.269441	0.367673		0.269343	0.375596
							0.269511	0.520318					0.269627	0.362357		0.269535	0.373766
							0.26972	0.516593					0.269821	0.360159		0.26974	0.370501
							0.269912	0.514055					0.270014	0.35876		0.269935	0.368814
							0.27011	0.511973					0.270247	0.357146		0.27014	0.367495
							0.270336	0.510614					0.270433	0.354051		0.270357	0.365977
							0.270513	0.507524					0.270616	0.349226		0.270534	0.362506
							0.270699	0.503417					0.270801	0.344192		0.270721	0.360328
							0.270878	0.500406					0.270988	0.34118		0.270901	0.359022
							0.271085	0.497486					0.271186	0.334857		0.27111	0.356929
							0.271246	0.495116					0.271345	0.332052		0.271265	0.35695
							0.271439	0.493659					0.271545	0.329225		0.271464	0.356434
							0.271625	0.491544					0.271719	0.326517		0.271645	0.356128
							0.271779	0.491392					0.271867	0.324092		0.271797	0.35564
							0.271962	0.489054					0.272074	0.320959		0.271988	0.35508
							0.272133	0.488796					0.272208	0.319848		0.272148	0.354642
							0.272274	0.486543					0.27235	0.31876		0.27229	0.352965
							0.272407	0.484147					0.272481	0.314477		0.272424	0.351407
							0.272549	0.482136					0.27267	0.313829		0.272572	0.350109
							0.272767	0.480506					0.27288	0.311293		0.272791	0.349119
							0.272962	0.479328					0.27307	0.308919		0.272985	0.350376
							0.273156	0.478652					0.273243	0.306037		0.273177	0.349459
							0.273326	0.474529					0.273435	0.30236		0.273349	0.346753
							0.273515	0.472534					0.273619	0.302199		0.273536	0.344334
							0.273702	0.47143					0.273833	0.298236		0.273728	0.342654
							0.273932	0.467614					0.274022	0.295346		0.273956	0.3395
							0.274086	0.467886					0.274177	0.296606		0.274102	0.339094
							0.274267	0.468096					0.274387	0.296491		0.274295	0.339215
							0.274471	0.468291					0.274569	0.293599		0.274493	0.341409
							0.274645	0.466146					0.274757	0.292608		0.274668	0.339295
							0.274852	0.463424					0.274941	0.291583		0.274872	0.338312
							0.274994	0.461284					0.275079	0.289602		0.275012	0.335329
							0.275157	0.461448					0.275263	0.288657		0.275176	0.336223
							0.275357	0.460322					0.275477	0.288831		0.275386	0.335524
							0.275563	0.459948					0.275677	0.289692		0.275586	0.335236
							0.275773	0.460106					0.275891	0.28774		0.2758	0.334564
							0.275969	0.458801					0.276072	0.286148		0.27599	0.331961
							0.276153	0.458479					0.276254	0.285733		0.276175	0.329974
							0.276335	0.456744					0.276419	0.282789		0.276354	0.331354
							0.276491	0.455601					0.276585	0.282293		0.276512	0.329081
							0.276645	0.453259					0.276726	0.28289		0.276661	0.325738
							0.276806	0.45124					0.276919	0.281115		0.27683	0.323285
							0.276989	0.449742					0.27708	0.282072		0.277008	0.32163
							0.277157	0.450125					0.277246	0.279742		0.277178	0.322105
							0.277326	0.448485					0.277434	0.28098		0.277347	0.320339
							0.277522	0.44713					0.277641	0.280379		0.27755	0.320226
							0.27772	0.446337					0.277827	0.279262		0.277739	0.31985
							0.277931	0.445625					0.278057	0.280795		0.27796	0.319956
							0.278151	0.447832					0.278253	0.28031		0.278175	0.321101
							0.278316	0.444563					0.278408	0.280769		0.278333	0.316192
							0.278495	0.443371					0.278581	0.278886		0.278516	0.315785
							0.278641	0.442075					0.278738	0.276948		0.278659	0.316589
							0.278822	0.440359					0.278929	0.275543		0.278846	0.315974
							0.279005	0.439925					0.279091	0.274009		0.279025	0.315455
							0.279147	0.439953					0.279237	0.271063		0.279162	0.312133
							0.279326	0.436589					0.279439	0.270819		0.279353	0.311495
							0.279527	0.436432					0.279642	0.27214		0.279552	0.311112
							0.279728	0.435415					0.279821	0.271708		0.279747	0.308701
							0.279893	0.434229					0.279989	0.270455		0.279913	0.307841
							0.280066	0.432619					0.280184	0.27016		0.28009	0.306688
							0.280293	0.429305					0.280416	0.269916		0.280321	0.303565
							0.280484	0.429479					0.280552	0.269838		0.280499	0.304529
							0.280612	0.427897					0.280713	0.271167		0.280633	0.30303
							0.280797	0.4276					0.280895	0.268609		0.280818	0.303257
							0.280973	0.425576					0.281065	0.268571		0.280994	0.302978
							0.281133	0.423389					0.281239	0.26737		0.281154	0.301003
							0.281333	0.421388					0.28143	0.267256		0.281355	0.29827
							0.281501	0.420665					0.281589	0.267134		0.281522	0.298536
							0.281637	0.417853					0.281713	0.265486		0.281649	0.298189
							0.281793	0.416233					0.28191	0.264483		0.281821	0.296033
							0.281998	0.415611					0.282103	0.264088		0.282018	0.294485
							0.282176	0.413249					0.28226	0.262909		0.282196	0.292009
							0.282332	0.412085					0.282426	0.261737		0.282354	0.291393
							0.28249	0.411242					0.282576	0.260089		0.282506	0.291947
							0.282654	0.409171					0.282763	0.258643		0.282678	0.291141
							0.282833	0.408846					0.282905	0.25841		0.282847	0.290469
							0.28297	0.407714					0.283055	0.258169		0.28299	0.290127
							0.283127	0.40583					0.283227	0.258928		0.283149	0.287561
							0.283304	0.40472					0.283399	0.256993		0.283324	0.28893
							0.283469	0.403016					0.283547	0.257338		0.283485	0.285792
							0.283614	0.4033					0.283721	0.258438		0.283638	0.286367
							0.283807	0.402867					0.283893	0.257693		0.283826	0.286167
							0.283959	0.403186					0.284071	0.258489		0.283978	0.284584
							0.28416	0.400437					0.284239	0.25751		0.284182	0.281344
							0.284299	0.399567					0.28439	0.258496		0.284318	0.279684
							0.284459	0.397502					0.284553	0.255007		0.284476	0.278227
							0.284646	0.395656					0.284756	0.253814		0.284672	0.279452
							0.284831	0.394131					0.284924	0.254612		0.284851	0.278446
							0.284986	0.393799					0.285073	0.252827		0.285003	0.276936
							0.285152	0.391146					0.285245	0.251509		0.285173	0.272999
							0.285343	0.388568					0.285474	0.252876		0.28537	0.271278
							0.285551	0.386699					0.285643	0.25145		0.285571	0.266664
							0.285721	0.383349					0.285842	0.250013		0.285744	0.265569
							0.285934	0.379967					0.286023	0.247578		0.285956	0.264516
							0.286091	0.378876					0.286185	0.24577		0.286111	0.26222
							0.286259	0.375659					0.286349	0.243102		0.286278	0.259642
							0.286422	0.371274					0.286518	0.240281		0.286443	0.257896
							0.286594	0.368373					0.286677	0.240392		0.286614	0.253902
							0.286733	0.365563					0.286812	0.239016		0.286748	0.253377
							0.286867	0.366162					0.286953	0.238094		0.286884	0.254194
							0.287032	0.361944					0.287132	0.234963		0.287055	0.251995
							0.287202	0.358062					0.287291	0.232723		0.287222	0.247337
							0.287376	0.355819					0.287509	0.230471		0.287405	0.245651
							0.287601	0.352209					0.287684	0.229709		0.28762	0.243217
							0.287756	0.351061					0.287845	0.226688		0.287774	0.241694
							0.287923	0.347692					0.288061	0.223522		0.28795	0.238287
							0.288153	0.343348					0.288212	0.220885		0.28817	0.234716
							0.288255	0.341083					0.288331	0.219625		0.288271	0.234372
							0.288396	0.340332					0.288482	0.217357		0.288413	0.233683
							0.288548	0.336308					0.288622	0.213478		0.288564	0.232019
							0.288678	0.33354					0.288746	0.214171		0.288695	0.23031
							0.288803	0.328685					0.288924	0.213936		0.288827	0.224502
							0.289024	0.325281					0.289122	0.207994		0.289043	0.22316
							0.289201	0.320062					0.289306	0.205908		0.289225	0.220155
							0.289383	0.316352					0.289486	0.204975		0.289402	0.216609
							0.289572	0.31515					0.289678	0.205873		0.289595	0.21411
							0.289758	0.31132					0.289849	0.201001		0.289779	0.212028
							0.289919	0.305626					0.29	0.197527		0.289938	0.209079
							0.290062	0.302177					0.290132	0.19386		0.290077	0.207747
							0.290198	0.297578					0.29029	0.191433		0.290216	0.206526
							0.290353	0.295849					0.290434	0.189489		0.29037	0.204907
							0.290505	0.293562					0.290586	0.187456		0.290524	0.203052
							0.290641	0.286884					0.290749	0.186171		0.290661	0.200155
							0.290838	0.287565					0.290925	0.186041		0.290858	0.199145
							0.291004	0.28583					0.291124	0.183454		0.291031	0.198199
							0.291207	0.28056					0.291299	0.18085		0.291228	0.19546
							0.291366	0.27709					0.291449	0.17817		0.291381	0.193519
							0.291542	0.271897					0.291658	0.17326		0.291567	0.190892
							0.291735	0.267337					0.291835	0.169152		0.291758	0.188331
							0.291904	0.261712					0.291983	0.16776		0.291921	0.183697
							0.292039	0.260121					0.292126	0.166586		0.292057	0.181724
							0.292198	0.257858					0.292281	0.165521		0.292215	0.17847
							0.29233	0.254939					0.292391	0.164077		0.292345	0.176602
							0.292447	0.254512					0.292528	0.162469		0.292461	0.17475
							0.292609	0.252041					0.292704	0.160752		0.29263	0.173536
							0.29278	0.249385					0.292886	0.157314		0.292803	0.170991
							0.292964	0.245151					0.293046	0.15371		0.292984	0.169266
							0.293104	0.241087					0.293205	0.14891		0.293126	0.167549
							0.293282	0.237646					0.293356	0.146292		0.293297	0.1657
							0.293428	0.233809					0.293538	0.143801		0.293451	0.161328
							0.293618	0.230216					0.293715	0.14287		0.293637	0.159803
							0.29379	0.228984					0.29386	0.140004		0.29381	0.16104
							0.29391	0.22869					0.293997	0.139363		0.293925	0.161546
							0.294084	0.225564					0.294189	0.136119		0.294108	0.158532
							0.294253	0.221351					0.294328	0.133809		0.294268	0.156658
							0.29438	0.220232					0.294454	0.132117		0.294396	0.156042
							0.294522	0.219286					0.294607	0.129684		0.294541	0.154067
							0.294674	0.214816					0.294766	0.127837		0.294693	0.151247
							0.29484	0.212954					0.294922	0.12517		0.294859	0.15022
							0.294983	0.207737					0.295082	0.121405		0.295	0.146782
							0.295169	0.205078					0.295265	0.117783		0.295193	0.149798
							0.295332	0.203572					0.295416	0.116204		0.29535	0.149132
							0.295474	0.199733					0.295553	0.114888		0.29549	0.144237
							0.29563	0.195605					0.295726	0.113547		0.295651	0.141089
							0.295796	0.191498					0.295889	0.1122		0.295814	0.136574
							0.295965	0.188951					0.296048	0.113201		0.295986	0.136013
							0.296113	0.187237					0.296204	0.112549		0.296133	0.134271
							0.296263	0.18403					0.296342	0.10985		0.296278	0.131774
							0.29642	0.180477					0.296514	0.107626		0.296442	0.132146
							0.296577	0.178641					0.296672	0.106371		0.296595	0.13002
							0.296755	0.176668					0.296846	0.10401		0.296775	0.127819
							0.296911	0.175254					0.296993	0.10257		0.296929	0.127356
							0.297061	0.171437					0.297142	0.101889		0.297079	0.123335
							0.297201	0.16936					0.297297	0.0979714		0.297219	0.122288
							0.297368	0.164926					0.297456	0.0950965		0.297387	0.118425
							0.297525	0.159161					0.297589	0.0911924		0.297543	0.113514
							0.297651	0.157917					0.297757	0.0919431		0.297673	0.111712
							0.297829	0.157073					0.297896	0.091169		0.297844	0.11165
							0.297951	0.154882					0.298038	0.0910067		0.297967	0.109492
							0.298109	0.155172					0.298227	0.0917679		0.298132	0.108198
							0.298319	0.152693					0.298397	0.0923296		0.298339	0.106298
							0.298466	0.152902					0.29856	0.0929373		0.298487	0.106745
							0.298625	0.151335					0.298708	0.0922674		0.298645	0.10623
							0.298768	0.1484					0.298858	0.0911885		0.298786	0.103131
							0.298929	0.146618					0.299027	0.0927065		0.298948	0.0995184
							0.299115	0.144936					0.299204	0.09155		0.299137	0.0979441
							0.299255	0.141736					0.299331	0.0917383		0.299271	0.0966616
							0.299398	0.14268					0.299475	0.0919843		0.299415	0.0961311
							0.299539	0.140416					0.29964	0.0903575		0.29956	0.0950129
							0.29972	0.141023					0.299811	0.0905169		0.299739	0.0936051
							0.299873	0.14085					0.299952	0.088882		0.299891	0.0925114
							0.300018	0.138742					0.300097	0.0904217		0.300033	0.0908353
							0.300166	0.136564					0.300253	0.0891445		0.300185	0.0870219
							0.300329	0.132387					0.300424	0.0873872		0.300351	0.0869317
							0.300496	0.129496					0.300602	0.0842588		0.300518	0.0853551
							0.300677	0.127067					0.300758	0.0833061		0.300695	0.0843427
							0.300816	0.125899					0.300885	0.0826957		0.300831	0.0828338
							0.300937	0.127061					0.300995	0.0849206		0.300949	0.081614
							0.301042	0.126149					0.301113	0.0853617		0.301057	0.078535
							0.301169	0.124457					0.301234	0.0860096		0.301183	0.0784677
							0.301282	0.124641					0.301372	0.0865171		0.301299	0.0775664
							0.301462	0.122875					0.301546	0.0843569		0.301483	0.0752347
							0.301617	0.121697					0.301725	0.0846554		0.301639	0.0759095
							0.301788	0.121606					0.301878	0.0858532		0.301807	0.0738129
							0.301955	0.123463					0.302052	0.087242		0.301977	0.0741658
							0.302138	0.12242					0.302239	0.0864369		0.302158	0.0749285
							0.302317	0.121967					0.30242	0.0873605		0.30234	0.0744387
							0.302477	0.121548					0.302544	0.0851698		0.30249	0.0728197
							0.302618	0.119144					0.302704	0.0842488		0.302637	0.0735965
							0.30277	0.119454					0.302881	0.0844241		0.30279	0.0741238
							0.302959	0.116071					0.303025	0.085192		0.302978	0.0724082
							0.303078	0.117098					0.303165	0.0843433		0.303096	0.0740852
							0.303234	0.11498					0.303309	0.0845011		0.303251	0.0749077
							0.303367	0.114738					0.303446	0.0860447		0.303385	0.07459
							0.303508	0.113749					0.303585	0.0834936		0.303523	0.0745859
							0.303647	0.111478					0.303738	0.0825236		0.303667	0.0733617
							0.303804	0.111367					0.303888	0.0805047		0.303821	0.0757551
							0.303945	0.109795					0.304011	0.0811866		0.303961	0.0755758
							0.30408	0.109962					0.304172	0.0815319		0.304099	0.07535
							0.304236	0.105709					0.304309	0.0807455		0.304252	0.0738971
							0.30437	0.106219					0.304445	0.080739		0.304385	0.0756752
							0.3045	0.105092					0.304578	0.0781896		0.304517	0.0746356
							0.304633	0.105475					0.304705	0.0765773		0.304647	0.0752018
							0.304774	0.104553					0.304858	0.0770957		0.304793	0.0744043
							0.304913	0.104199					0.304992	0.0767188		0.304929	0.0749312
							0.305065	0.103932					0.30516	0.0746639		0.305085	0.0761503
							0.305236	0.101767					0.305329	0.0713826		0.305257	0.0768401
							0.305394	0.10189					0.305466	0.0724488		0.305411	0.077947
							0.305521	0.104842					0.305583	0.0729166		0.305535	0.0814703
							0.305626	0.105638					0.305718	0.0734476		0.305645	0.0811045
							0.305806	0.104411					0.305901	0.0715956		0.305826	0.0788012
							0.305973	0.103272					0.306048	0.0714229		0.305991	0.0798959
							0.306102	0.102295					0.306188	0.0717111		0.306117	0.0790207
							0.306253	0.105608					0.306325	0.0740332		0.306269	0.0806168
							0.306404	0.104296					0.306522	0.0718672		0.306428	0.0811294
							0.30661	0.102222					0.306704	0.0701219		0.306633	0.0805482
							0.306764	0.103681					0.306844	0.0715152		0.306781	0.0821398
							0.306907	0.104076					0.306978	0.0735159		0.306923	0.0825678
							0.307027	0.104661					0.307093	0.0721667		0.30704	0.082819
							0.307156	0.10541					0.30724	0.074202		0.307173	0.0837646
							0.307306	0.108451					0.307382	0.0745876		0.307324	0.0851743
							0.307435	0.107598					0.307531	0.0736464		0.307454	0.086151
							0.307607	0.105385					0.307669	0.0714226		0.307622	0.087069
							0.307716	0.108143					0.307784	0.071586		0.307731	0.090582
							0.307842	0.107156					0.307936	0.0721193		0.307859	0.0920567
							0.308017	0.108002					0.308138	0.069626		0.30804	0.0929852
							0.308225	0.105827					0.308321	0.0691328		0.308249	0.092797
							0.3084	0.106636					0.308492	0.0696735		0.30842	0.0935207
							0.308562	0.109693					0.308648	0.0714799		0.30858	0.0960324
							0.308704	0.107077					0.30877	0.0704586		0.308718	0.0956852
							0.308829	0.106087					0.308893	0.0707088		0.308844	0.0957624
							0.308951	0.10556					0.309041	0.0699999		0.308968	0.095467
							0.309104	0.104451					0.309178	0.0693203		0.309119	0.0947464
							0.309244	0.101912					0.309324	0.0674072		0.309261	0.0935085
							0.309378	0.102136					0.309434	0.0677002		0.309393	0.0955102
							0.309486	0.10256					0.309565	0.0673876		0.309502	0.096241
							0.309616	0.101518					0.309685	0.06638		0.309628	0.0970826
							0.309754	0.100194					0.309844	0.0678348		0.309775	0.0965021
							0.309908	0.102856					0.310005	0.0676903		0.309928	0.0987619
							0.310086	0.101241					0.31015	0.0663915		0.310103	0.098016
							0.31018	0.100126					0.310225	0.0659196		0.310189	0.0981424
							0.310282	0.0983107					0.310374	0.0665184		0.310302	0.0944926
							0.310442	0.0959993					0.310531	0.0675035		0.310459	0.0919595
							0.310599	0.0962019					0.310673	0.0694415		0.310615	0.0918294
							0.310732	0.0982201					0.310813	0.0695818		0.310749	0.0924528
							0.31087	0.0976982					0.310929	0.0677805		0.310885	0.0929843
							0.310986	0.095227					0.311056	0.0646482		0.311	0.0927582
							0.311102	0.0959315					0.311181	0.0656885		0.311115	0.0916947
							0.311275	0.096595					0.311385	0.0647484		0.311301	0.0923374
							0.311444	0.094075					0.311526	0.0632313		0.311463	0.0908458
							0.311587	0.0919047					0.311664	0.0640436		0.311603	0.0888833
							0.311726	0.0912896					0.311805	0.0628166		0.311742	0.0893101
							0.311871	0.0915684					0.311966	0.0621349		0.31189	0.0880321
							0.312053	0.0914307					0.312152	0.0618102		0.312077	0.0875252
							0.312213	0.0912579					0.312295	0.0640489		0.312231	0.0863134
							0.312361	0.089199					0.312433	0.0654767		0.312378	0.0852708
							0.312491	0.0906986					0.312579	0.0656849		0.312509	0.0860787
							0.312644	0.0881791					0.312727	0.0652658		0.312662	0.0836529
							0.312795	0.0872009					0.312877	0.0667204		0.312813	0.0837252
							0.312941	0.0876897					0.313023	0.0663939		0.31296	0.0846899
							0.313089	0.0873639					0.313166	0.0658051		0.313106	0.0834259
							0.313222	0.0856787					0.313295	0.0635356		0.313236	0.0842257
							0.31337	0.0840229					0.313457	0.0623459		0.313391	0.0829386
							0.313504	0.0822762					0.313578	0.0624317		0.313519	0.0822086
							0.31364	0.0831252					0.313725	0.0631245		0.313657	0.0830056
							0.313789	0.0841459					0.313849	0.0620255		0.313803	0.0827926
							0.313901	0.083191					0.313977	0.0607034		0.313916	0.0830636
							0.31403	0.0839027					0.314094	0.0602708		0.314044	0.0838362
							0.314151	0.0810685					0.314221	0.0583968		0.314167	0.0825204
							0.314275	0.0820852					0.314361	0.0594553		0.314294	0.0841302
							0.314427	0.0816312					0.314502	0.0609753		0.314442	0.0851239
							0.314559	0.0811286					0.314626	0.0615038		0.314574	0.085569
							0.314687	0.0811547					0.314773	0.05968		0.314705	0.0853268
							0.314851	0.0806426					0.314942	0.0616858		0.314872	0.0870644
							0.315007	0.0816288					0.315109	0.0623038		0.315028	0.0869532
							0.315182	0.0811221					0.315271	0.0627205		0.3152	0.0873058
							0.315339	0.0796684					0.315409	0.0624445		0.315355	0.0852
							0.315454	0.0809415					0.315519	0.0646612		0.315467	0.0870227
							0.315593	0.0793726					0.315697	0.0625923		0.315618	0.0857933
							0.315758	0.0783509					0.315813	0.0606568		0.315771	0.0870268
							0.315867	0.0754975					0.315942	0.0608937		0.315882	0.0858403
							0.315987	0.0745206					0.316046	0.0621914		0.315998	0.0862381
							0.316101	0.0749861					0.316167	0.0606528		0.316117	0.0873125
							0.316214	0.0733001					0.316282	0.0581422		0.316228	0.0870426
							0.316335	0.0719184					0.316394	0.0548927		0.316347	0.0884272
							0.316443	0.0716893					0.316524	0.0541424		0.316458	0.0878428
							0.31659	0.0719959					0.31667	0.0532184		0.316608	0.0871738
							0.316735	0.0715988					0.316812	0.0522701		0.316752	0.0871768
							0.316884	0.0739202					0.316968	0.0568231		0.316903	0.088099
							0.317013	0.074914					0.31707	0.0552934		0.317025	0.086727
							0.317123	0.0746097					0.317203	0.053889		0.317138	0.0851956
							0.317268	0.0726962					0.317335	0.051497		0.317286	0.0815658
							0.317386	0.0722509					0.317464	0.0530088		0.317401	0.0802748
							0.317529	0.0727091					0.317625	0.0517902		0.317548	0.0779686
							0.317717	0.0700105					0.317811	0.0530607		0.317741	0.075974
							0.317858	0.0708976					0.317923	0.0536619		0.317871	0.0749655
							0.31799	0.0702265					0.31808	0.0528582		0.31801	0.0757406
							0.318138	0.0704347					0.318202	0.0535445		0.318152	0.0738207
							0.318247	0.070596					0.318313	0.0521644		0.318259	0.072965
							0.318393	0.067937					0.31851	0.0504218		0.318418	0.0706154
							0.318603	0.0711289					0.31871	0.0523082		0.318626	0.0693656
							0.318783	0.071244					0.318877	0.0512837		0.318804	0.0665337
							0.318941	0.0701967					0.31901	0.0550968		0.318955	0.0658077
							0.319062	0.0720127					0.319122	0.0533116		0.319076	0.0673691
							0.319175	0.0736991					0.319248	0.0586747		0.319191	0.0680124
							0.319298	0.0771009					0.319361	0.0581038		0.31931	0.0681371
							0.319423	0.0767841					0.319503	0.0574887		0.319441	0.0676853
							0.319551	0.0754037					0.319594	0.0596018		0.319562	0.0653865
							0.31962	0.0747499					0.319675	0.0604181		0.319628	0.0631122
							0.319733	0.0743312					0.319809	0.06006		0.319749	0.062688
							0.319875	0.0742325					0.319948	0.0619326		0.319893	0.0635101
							0.32	0.0758296					0.320074	0.0643114		0.320015	0.0653374
							0.320136	0.0772466					0.320226	0.0638875		0.320157	0.0652781
							0.320291	0.0788126					0.320368	0.06526		0.320305	0.066296
							0.320434	0.0793603					0.3205	0.0645588		0.320452	0.065565
							0.320536	0.0780492					0.320592	0.0651537		0.320547	0.0643138
							0.320654	0.0784894					0.320738	0.0664516		0.320671	0.062238
							0.320801	0.0790443					0.320874	0.0653537		0.320816	0.0618878
							0.320937	0.0795854					0.321014	0.0635785		0.320955	0.063188
							0.32107	0.0782256					0.321153	0.0652795		0.321085	0.0644216
							0.32122	0.0795497					0.321303	0.0655039		0.321239	0.0626596
							0.32138	0.0786498					0.321474	0.0640109		0.3214	0.0638565
							0.321523	0.0779853					0.32158	0.063637		0.321537	0.0619829
							0.321645	0.0835955					0.32175	0.0639773		0.321667	0.0649373
							0.32182	0.080621					0.321889	0.062823		0.321835	0.0618373
							0.321939	0.0802793					0.322001	0.0618544		0.321951	0.0599643
							0.322053	0.0786388					0.32212	0.061742		0.322067	0.0594459
							0.322173	0.0796928					0.322233	0.0625067		0.322187	0.0608636
							0.322274	0.0802005					0.322352	0.0626996		0.322288	0.060492
							0.322423	0.0755763					0.32249	0.0617783		0.322441	0.0584032
							0.322539	0.0765254					0.322621	0.0618248		0.322554	0.0599773
							0.322691	0.0765402					0.322767	0.0603905		0.322708	0.0589686
							0.322829	0.0755823					0.322922	0.0588583		0.322848	0.0589118
							0.323007	0.0775346					0.323105	0.0573872		0.323028	0.0593704
							0.323164	0.0764275					0.323248	0.0563105		0.323182	0.0599338
							0.323327	0.0766749					0.323409	0.0565726		0.323347	0.0593955
							0.32345	0.0760682					0.323501	0.0543828		0.323461	0.0580801
							0.323549	0.0736765					0.323634	0.0514288		0.323564	0.055092
							0.32372	0.0717844					0.323802	0.0512054		0.323741	0.0542157
							0.323844	0.0719716					0.323891	0.0496426		0.323854	0.0556304
							0.323926	0.0707946					0.323979	0.0484627		0.323937	0.0554025
							0.324031	0.0707312					0.324108	0.0485617		0.324045	0.055601
							0.324165	0.0714673					0.324218	0.0476137		0.32418	0.0548662
							0.324259	0.0725117					0.324324	0.0474953		0.324272	0.0559423
							0.324375	0.0722898					0.324443	0.0449438		0.324388	0.0555167
							0.324508	0.069431					0.3246	0.0431664		0.324527	0.05441
							0.324667	0.068242					0.324742	0.0442085		0.324685	0.0543434
							0.324801	0.0692585					0.324868	0.0435475		0.324816	0.0548376
							0.324929	0.0690495					0.325017	0.0396303		0.324947	0.0553236
							0.325074	0.0674012					0.325135	0.0381887		0.325086	0.0564713
							0.325186	0.0700667					0.325259	0.0386668		0.325203	0.0541011
							0.325322	0.0703209					0.325395	0.0373053		0.325337	0.0552316
							0.325455	0.0698938					0.325529	0.0380485		0.325472	0.0554994
							0.325578	0.068432					0.325634	0.0377612		0.32559	0.0557725
							0.325676	0.0642679					0.325747	0.0357657		0.32569	0.0562684
							0.325816	0.0615654					0.325903	0.0341511		0.325835	0.057385
							0.325963	0.0619654					0.326034	0.0302877		0.325977	0.0570563
							0.326085	0.0606077					0.326143	0.0308094		0.326097	0.0571249
							0.326191	0.0607839					0.326263	0.028724		0.326206	0.0596291
							0.326322	0.0600783					0.326385	0.0300079		0.326338	0.0593398
							0.326429	0.0606251					0.326496	0.0304163		0.326442	0.0565025
							0.326561	0.0588676					0.326656	0.0295255		0.32658	0.0571809
							0.32674	0.0604819					0.326838	0.0307715		0.326763	0.0561015
							0.326905	0.0599151					0.326987	0.0310622		0.32692	0.0558938
							0.327046	0.0615924					0.327113	0.0301692		0.327062	0.05851
							0.327167	0.0604648					0.327239	0.0294754		0.327183	0.058738
							0.327288	0.0595359					0.32735	0.0283904		0.327301	0.0605906
							0.327408	0.0593756					0.327483	0.0296041		0.327422	0.0604625
							0.327541	0.0594844					0.32762	0.0292061		0.327559	0.0600343
							0.327678	0.060633					0.327741	0.0306855		0.327693	0.0609714
							0.327784	0.0609268					0.327839	0.0295369		0.327794	0.0628546
							0.327895	0.0585104					0.327974	0.0283674		0.327912	0.0626518
							0.32804	0.0560545					0.328142	0.0285715		0.32806	0.0633655
							0.328214	0.0552472					0.328281	0.0277699		0.32823	0.0622934
							0.328327	0.0558934					0.328386	0.0263509		0.328339	0.0641892
							0.328434	0.0558127					0.328494	0.0252213		0.328448	0.0648474
							0.328544	0.0567269					0.328614	0.0272539		0.328559	0.0671019
							0.328666	0.055273					0.32874	0.0262751		0.32868	0.0675866
							0.328803	0.0547531					0.328866	0.0266382		0.328819	0.0676595
							0.328907	0.052272					0.328972	0.0278392		0.328918	0.0669044
							0.329039	0.0540945					0.329135	0.028248		0.329061	0.0672294
							0.329205	0.0568484					0.329288	0.0265581		0.329222	0.0677806
							0.329346	0.0569938					0.329406	0.0266826		0.32936	0.0690658
							0.329454	0.057007					0.329518	0.0286974		0.329467	0.0687636
							0.329565	0.0586008					0.329628	0.0312767		0.329579	0.0671021
							0.329678	0.0605182					0.32975	0.0327635		0.329691	0.0659459
							0.329815	0.0590428					0.329894	0.0331261		0.329832	0.0642553
							0.329966	0.0565804					0.33005	0.0353655		0.329985	0.0634223
							0.330105	0.0565021					0.330185	0.0352998		0.330121	0.0617832
							0.330258	0.0536278					0.330354	0.0328634		0.330278	0.0629283
							0.330425	0.0539014					0.330502	0.0347372		0.330443	0.0625393
							0.330554	0.0534647					0.330608	0.036959		0.330567	0.0603511
							0.330652	0.0556821					0.330732	0.038635		0.330666	0.0629485
							0.330804	0.0564789					0.330873	0.0412352		0.330822	0.0625713
							0.330906	0.0572578					0.330948	0.0427166		0.330914	0.0633692
							0.330991	0.0585418					0.331061	0.0409954		0.331005	0.0645086
							0.331117	0.0574234					0.331182	0.0407102		0.331132	0.0628513
							0.33123	0.0576719					0.331283	0.0424055		0.331241	0.0594543
							0.331321	0.0543533					0.331381	0.0431517		0.331333	0.0559974
							0.331438	0.0536242					0.331502	0.0437245		0.331453	0.0559112
							0.33155	0.0548961					0.331621	0.0451409		0.331564	0.0570932
							0.331682	0.0562276					0.331749	0.0428095		0.331697	0.0585083
							0.331795	0.0553441					0.331854	0.0448362		0.331805	0.0582604
							0.331904	0.0581426					0.33197	0.0422125		0.331919	0.0570786
							0.332021	0.0570031					0.332069	0.0431251		0.332033	0.0551227
							0.33211	0.0559481					0.332181	0.0397402		0.332123	0.0536975
							0.332239	0.0555237					0.332309	0.0397502		0.332255	0.0519503
							0.332372	0.0546767					0.332455	0.0404774		0.332389	0.0498644
							0.33251	0.0556869					0.332572	0.0385759		0.332525	0.0523708
							0.332608	0.055183					0.332646	0.0384746		0.332616	0.0514463
							0.332695	0.0571724					0.332797	0.0380489		0.332715	0.0521444
							0.33287	0.0567574					0.332936	0.0394262		0.332884	0.0514408
							0.333001	0.058198					0.333106	0.0400096		0.333023	0.0522622
							0.33318	0.0575129					0.333244	0.0421573		0.333196	0.0507736
							0.333289	0.0566483					0.333343	0.042627		0.333301	0.048544
							0.333389	0.052992					0.333459	0.0401273		0.333404	0.0468466
							0.333522	0.0560687					0.333597	0.0398377		0.333539	0.0469955
							0.333642	0.0561508					0.333709	0.0391474		0.333655	0.0482255
							0.333764	0.0562218					0.333847	0.0407605		0.333782	0.0474549
							0.333908	0.0557871					0.333976	0.0419011		0.333921	0.046448
							0.334041	0.0556964					0.334116	0.0419167		0.334057	0.0449945
							0.334169	0.0534586					0.334248	0.0414524		0.334186	0.0464803
							0.334317	0.0516087					0.334393	0.0415567		0.334334	0.0448488
							0.334445	0.0519236					0.334516	0.0398444		0.334459	0.0459468
							0.334586	0.0481944					0.33466	0.0390531		0.334604	0.0433491
							0.334706	0.0484893					0.334781	0.040401		0.334721	0.0437972
							0.334843	0.0453723					0.334913	0.0402321		0.334858	0.0441251
							0.334972	0.0464356					0.335063	0.0378459		0.334991	0.0449672
							0.335128	0.0444384					0.335194	0.0365538		0.335144	0.044745
							0.335233	0.0429232					0.335274	0.0353392		0.335243	0.0444741
							0.335325	0.0444597					0.335417	0.0332873		0.335343	0.0435763
							0.335483	0.0448493					0.335552	0.0320014		0.3355	0.0409324
							0.335598	0.046486					0.335651	0.0326899		0.335609	0.0424432
							0.335698	0.0480098					0.335759	0.0329878		0.335712	0.0428203
							0.335812	0.0471147					0.335898	0.0331207		0.335826	0.0413091
							0.335958	0.0475179					0.336021	0.0319054		0.335974	0.0400291
							0.336069	0.0475469					0.336136	0.0316311		0.336084	0.0406998
							0.336191	0.047347					0.336248	0.0337346		0.336204	0.0434563
							0.336288	0.0478396					0.336349	0.0344235		0.3363	0.0454359
							0.336404	0.0460728					0.336469	0.0326831		0.336419	0.0457465
							0.336534	0.0454259					0.336636	0.032131		0.336555	0.0426804
							0.336697	0.0458652					0.336758	0.0356706		0.33671	0.0441927
							0.336809	0.0435086					0.336873	0.0328227		0.336823	0.0430361
							0.336921	0.0434629					0.336975	0.0319376		0.336933	0.0447151
							0.337016	0.0424597					0.337083	0.0294644		0.337028	0.0466816
							0.337147	0.0401211					0.337231	0.0294353		0.337166	0.0469381
							0.337295	0.0409801					0.337367	0.0287681		0.337311	0.0497908
							0.337415	0.0432006					0.337469	0.0270165		0.337426	0.0511919
							0.337522	0.041295					0.337592	0.0272167		0.337539	0.0506015
							0.337639	0.0391195					0.337699	0.0279527		0.337651	0.0507233
							0.337755	0.0377275					0.337831	0.0284065		0.337771	0.0492569
							0.337875	0.0342352					0.337923	0.0280208		0.337886	0.0510375
							0.337975	0.0329842					0.338041	0.0262206		0.337989	0.0513911
							0.338086	0.0298125					0.33815	0.0261305		0.338099	0.0497639
							0.338209	0.0263334					0.338278	0.024967		0.338225	0.0487496
							0.338318	0.0270615					0.338363	0.02307		0.338328	0.0487075
							0.338399	0.0260954					0.338462	0.0223554		0.33841	0.0468851
							0.338531	0.026631					0.338612	0.0227463		0.33855	0.0474882
							0.33867	0.027736					0.338737	0.0195582		0.338684	0.0475556
							0.338787	0.0293646					0.33887	0.0208606		0.338804	0.0484131
							0.338954	0.0281265					0.339038	0.0203551		0.338975	0.0460793
							0.33908	0.0270138					0.339143	0.0192349		0.339093	0.0479213
							0.33919	0.0281101					0.339239	0.0186634		0.339201	0.0479921
							0.339275	0.0271382					0.339333	0.0156111		0.339286	0.0498404
							0.339399	0.0247328					0.33948	0.0142923		0.339419	0.050634
							0.339525	0.0215082					0.339578	0.0128762		0.339536	0.0477582
							0.339621	0.0196713					0.339689	0.0130744		0.339635	0.0481929
							0.339751	0.0170342					0.339839	0.0123729		0.33977	0.0475564
							0.339899	0.0164878					0.339957	0.014384		0.339911	0.0478131
							0.340007	0.0146195					0.340079	0.0144144		0.340023	0.0474875
							0.340136	0.0136674					0.340207	0.0138919		0.34015	0.0495578
							0.340254	0.0108586					0.34031	0.0135466		0.340267	0.0470836
							0.340354	0.010423					0.340403	0.0153436		0.340364	0.0476736
							0.340442	0.00931201					0.340498	0.0145565		0.340453	0.0464002
							0.340542	0.00766141					0.34061	0.0160227		0.340555	0.0477487
							0.340678	0.00543245					0.34075	0.0164829		0.340696	0.0454492
							0.340794	0.0033112					0.340857	0.0177857		0.340808	0.0436519
							0.340902	0.00464011					0.340961	0.0173947		0.340914	0.0433779
							0.341019	0.00457708					0.341086	0.0180647		0.341033	0.0435274
							0.341138	0.00447671					0.34121	0.0168647		0.341153	0.0429271
							0.341263	0.00578619					0.341322	0.0166499		0.341276	0.0434037
							0.341377	0.00359068					0.341457	0.0157882		0.341393	0.0425806
							0.341517	0.00261232					0.341589	0.018359		0.341533	0.0414799
							0.341641	0.0016298					0.341708	0.0182091		0.341656	0.0390094
							0.341758	0.00163706					0.341828	0.0183568		0.341771	0.035827
							0.34189	0.000989082					0.341956	0.0176061		0.341907	0.0364517
							0.341997	-0.00242033					0.342053	0.0172558		0.342008	0.0360918
							0.342104	-0.00331883					0.342179	0.0175609		0.342121	0.0362968
							0.342231	-0.00351653					0.342289	0.0175014		0.342244	0.0342619
							0.342339	-0.00462118					0.342404	0.0182731		0.342353	0.0332078
							0.342455	-0.00203902					0.342532	0.0207434		0.34247	0.0297949
							0.342596	-0.00172533					0.342673	0.0193064		0.342613	0.030936
							0.342725	-0.00293712					0.342792	0.0191236		0.342739	0.032105
							0.342848	-0.00311075					0.342905	0.0190593		0.342859	0.0284141
							0.342955	-0.00432738					0.343021	0.0164725		0.342969	0.0266403
							0.343063	-0.00801259					0.34313	0.0155582		0.343076	0.0217231
							0.343199	-0.00927874					0.343279	0.0143384		0.343219	0.0212577
							0.343328	-0.0101171					0.343403	0.0161807		0.343342	0.0217577
							0.343465	-0.0109748					0.343523	0.0165921		0.343479	0.0236157
							0.343563	-0.00967769					0.343611	0.0153939		0.343572	0.0231369
							0.34366	-0.00901893					0.343726	0.0143891		0.343674	0.0224238
							0.343773	-0.00804339					0.343832	0.0132149		0.343787	0.02187
							0.343869	-0.00888577					0.343917	0.0148114		0.343877	0.0211857
							0.343967	-0.0101446					0.344029	0.0154749		0.343982	0.0210639
							0.344087	-0.00999586					0.344164	0.017786		0.344103	0.0206795
							0.344212	-0.0101576					0.344276	0.0174687		0.344225	0.0232724
							0.344335	-0.00979276					0.3444	0.0177241		0.34435	0.0218664
							0.344448	-0.0125618					0.344519	0.0183427		0.344463	0.0220431
							0.344577	-0.0126208					0.344657	0.019996		0.344593	0.0223088
							0.344717	-0.0126307					0.344798	0.0211723		0.344733	0.0223046
							0.344867	-0.0099329					0.344943	0.0203917		0.344886	0.0228159
							0.344988	-0.0105168					0.345038	0.0233536		0.344999	0.0201301
							0.345078	-0.0109434					0.345132	0.0228003		0.34509	0.0191988
							0.345168	-0.0117699					0.345203	0.0228864		0.345175	0.0157431
							0.34524	-0.0105287					0.345315	0.020865		0.345253	0.0154931
							0.345383	-0.0105042					0.345459	0.0213592		0.345401	0.015738
							0.345509	-0.00643993					0.345564	0.0233644		0.345521	0.0163653
							0.345607	-0.00750617					0.34568	0.0249044		0.345621	0.0181129
							0.345741	-0.00750521					0.345813	0.023973		0.345758	0.0176796
							0.345867	-0.00685482					0.345958	0.0244751		0.345886	0.0182397
							0.346021	-0.00442225					0.346075	0.0235946		0.346035	0.0194647
							0.346124	-0.00455398					0.346191	0.0233374		0.346137	0.0177787
							0.346247	-0.00383255					0.346329	0.0236374		0.346265	0.016193
							0.346392	-0.00118411					0.346458	0.0238448		0.346407	0.0166218
							0.346504	-0.00191727					0.346548	0.0255256		0.346515	0.0171873
							0.346578	-0.000439906					0.346636	0.0241857		0.346589	0.0180903
							0.346694	0.000957746					0.346764	0.0250703		0.346709	0.0215006
							0.346814	0.00248375					0.346878	0.0230433		0.346829	0.0211207
							0.346936	0.00189385					0.347002	0.0234218		0.34695	0.0230293
							0.347049	0.00252113					0.347116	0.0234882		0.347062	0.0213379
							0.347161	0.00274123					0.347208	0.0239631		0.347173	0.0206661
							0.347243	0.00262045					0.347292	0.0260347		0.347253	0.0211476
							0.347335	0.00268503					0.347393	0.0265334		0.347347	0.0226497
							0.347441	0.00214254					0.347512	0.0275366		0.347456	0.0236476
							0.347577	0.0025139					0.347653	0.0273813		0.347594	0.0262523
							0.347693	0.00230625					0.34774	0.0290105		0.347703	0.0280067
							0.347785	0.00104625					0.347852	0.0319775		0.347798	0.0300744
							0.347903	0.00158439					0.347972	0.0301632		0.347918	0.0325947
							0.348023	0.0026109					0.348087	0.0309232		0.348035	0.0324302
							0.348147	0.00424777					0.348214	0.0292159		0.348162	0.0333955
							0.348267	0.00542113					0.348331	0.0284871		0.348283	0.0358401
							0.348379	0.00356636					0.348445	0.0288547		0.348392	0.0401167
							0.348498	0.00275518					0.348564	0.0253058		0.348514	0.0393222
							0.348604	0.00536625					0.348655	0.0272116		0.348613	0.0417373
							0.348699	0.00536513					0.348748	0.0275		0.348712	0.0419067
							0.348789	0.00348092					0.34886	0.0247673		0.3488	0.0403917
							0.348924	0.00469924					0.348986	0.0222301		0.34894	0.0395745
							0.349028	0.00307253					0.349082	0.0202651		0.34904	0.0361156
							0.349123	0.000356532					0.349181	0.0193126		0.349135	0.036153
							0.349231	-0.000731521					0.349315	0.0175738		0.349248	0.036443
							0.349381	-0.00163978					0.349447	0.0152679		0.349394	0.0367874
							0.349509	-0.000927488					0.34958	0.0143523		0.349526	0.0378739
							0.349624	-0.000744191					0.349688	0.0153197		0.349638	0.0362865
							0.349741	-0.00122512					0.349803	0.0167032		0.349753	0.0344499
							0.349848	-0.001911					0.349897	0.0134263		0.349859	0.0361665
							0.349933	0.00183937					0.349988	0.0122373		0.349946	0.0359316
							0.350038	0.00138875					0.3501	0.0126225		0.350051	0.0347207
							0.350146	0.00133964					0.350206	0.0106538		0.35016	0.0341101
							0.350255	0.00124366					0.350318	0.0107338		0.350268	0.0339137
							0.350369	0.00091261					0.350447	0.0142204		0.350384	0.0314106
							0.350504	2.41222e-06					0.35056	0.0146798		0.350519	0.0319654
							0.350605	0.00168725					0.350672	0.0113326		0.350617	0.034169
							0.350722	0.00104934					0.350777	0.0112001		0.350734	0.0350728
							0.35083	-0.00239687					0.350901	0.0128579		0.350845	0.0344597
							0.35095	-0.0036843					0.351013	0.0138946		0.350964	0.0336647
							0.351069	-0.00375475					0.351137	0.0153181		0.351085	0.0325294
							0.351182	-0.00341414					0.351244	0.0172236		0.351194	0.0343605
							0.351296	-0.000670729					0.351358	0.0183281		0.351309	0.0355412
							0.351409	0.000190282					0.351477	0.0192497		0.351423	0.0348259
							0.351543	0.000457527					0.351629	0.0166808		0.351563	0.0351282
							0.351681	0.000356192					0.351748	0.0187199		0.351695	0.0343385
							0.351803	0.000195195					0.351857	0.0187698		0.351818	0.0342101
							0.351888	0.00172567					0.351936	0.0189384		0.351896	0.0358453
							0.351988	-5.70388e-05					0.352058	0.0179566		0.352004	0.0342439
							0.352097	0.000856632					0.35214	0.0180717		0.352106	0.0349791
							0.352193	0.000393361					0.352272	0.0166129		0.35221	0.0359412
							0.352324	0.00220767					0.352383	0.0158395		0.352337	0.0366806
							0.352421	0.00299739					0.352474	0.0143317		0.352432	0.0371582
							0.352527	0.000754563					0.352578	0.0126461		0.35254	0.0359458
							0.352608	0.00149287					0.352654	0.0108237		0.352616	0.036176
							0.3527	-0.000524836					0.352768	0.0111305		0.352714	0.0345209
							0.352824	-0.00201233					0.352881	0.0118183		0.352837	0.0347122
							0.352925	-0.00180315					0.352987	0.0128489		0.352939	0.0336408
							0.353029	-0.00311399					0.353083	0.0130755		0.35304	0.0310928
							0.35313	-0.00239049					0.353204	0.0135076		0.353144	0.0287407
							0.353268	-0.00395535					0.35335	0.0145365		0.353288	0.0278305
							0.353399	-0.00528352					0.353451	0.0149299		0.353409	0.0256989
							0.353497	-0.00516914					0.353558	0.0129542		0.353509	0.0239008
							0.353607	-0.0050969					0.353663	0.0119417		0.35362	0.0232902
							0.353705	-0.0041722					0.353764	0.00841275		0.353716	0.0234171
							0.353816	-0.0029418					0.353879	0.00783893		0.35383	0.0234705
							0.353931	-0.00465692					0.354	0.00734674		0.353946	0.021845
							0.354049	-0.00836447					0.354101	0.00932506		0.354062	0.0196583
							0.35414	-0.00765611					0.354197	0.0105609		0.354153	0.0211853
							0.354244	-0.00783658					0.354312	0.0109982		0.354257	0.0227925
							0.354354	-0.00899232					0.354402	0.0121516		0.354365	0.0215592
							0.35445	-0.00768052					0.354512	0.0107031		0.354464	0.0259991
							0.354553	-0.00881794					0.354598	0.0102627		0.354562	0.0236199
							0.35464	-0.00759302					0.354711	0.00880105		0.354654	0.0221856
							0.354775	-0.00742429					0.354847	0.00814151		0.35479	0.0208421
							0.354894	-0.00805958					0.354967	0.0107148		0.354909	0.021322
							0.355024	-0.00674738					0.355091	0.0127349		0.355038	0.0223067
							0.35515	-0.00604839					0.355216	0.0131497		0.355166	0.0204646
							0.355259	-0.0076066					0.355328	0.0100018		0.355271	0.0191367
							0.355391	-0.00647649					0.355456	0.00761349		0.355407	0.0169658
							0.355508	-0.00701201					0.355576	0.00585503		0.355522	0.0190358
							0.355621	-0.00490568					0.355671	0.00713547		0.355632	0.0161175
							0.355713	-0.00429142					0.355766	0.00575099		0.355724	0.0189254
							0.355806	-0.00131903					0.355862	0.00488557		0.355817	0.0176456
							0.355905	-0.00111177					0.355959	0.00350341		0.355917	0.0171295
							0.356005	0.00118397					0.356063	0.00240011		0.356018	0.0134889
							0.356116	0.000147113					0.356192	0.00421574		0.356132	0.0116352
							0.356251	-0.000625913					0.356324	0.00388319		0.356266	0.0127356
							0.356377	0.00236769					0.356431	0.00556162		0.356391	0.0126213
							0.356464	0.00316186					0.356519	0.00589166		0.356476	0.0156135
							0.356577	0.00630059					0.356656	0.00836126		0.356592	0.0160371
							0.356708	0.00694134					0.35677	0.00875732		0.356721	0.0168209
							0.356836	0.00704632					0.356914	0.00873015		0.356855	0.0171519
							0.356959	0.00946608					0.357019	0.00879953		0.356971	0.016458
							0.357067	0.0116799					0.357125	0.0116282		0.35708	0.0153598
							0.357161	0.0109167					0.357208	0.0125672		0.357171	0.015383
							0.357251	0.00859499					0.357311	0.0127943		0.357264	0.0140337
							0.357357	0.0105656					0.357415	0.0110608		0.357367	0.0159186
							0.357462	0.00856093					0.357518	0.0108592		0.357475	0.0157616
							0.35756	0.00684879					0.357611	0.0118059		0.357571	0.0147562
							0.35765	0.00701385					0.3577	0.00948597		0.357662	0.0134514
							0.357744	0.00730752					0.357802	0.0110655		0.357757	0.0125343
							0.357838	0.00670899					0.357881	0.00848589		0.357846	0.0121154
							0.357927	0.00819187					0.357991	0.00907468		0.357941	0.0135846
							0.358037	0.00809393					0.358098	0.0119924		0.35805	0.0120442
							0.358143	0.00971948					0.358209	0.0122884		0.358156	0.0146277
							0.358274	0.00966949					0.358355	0.0122834		0.358292	0.0150948
							0.358411	0.011136					0.358475	0.0118245		0.358426	0.0164035
							0.358528	0.0104869					0.358603	0.0125922		0.358543	0.0159993
							0.358656	0.0111547					0.358722	0.0116873		0.35867	0.0167529
							0.35877	0.0109571					0.358824	0.0130755		0.358782	0.0157923
							0.358869	0.0112759					0.358924	0.0135877		0.358882	0.0159663
							0.358965	0.0132169					0.359027	0.0129082		0.358975	0.0169157
							0.359085	0.0118962					0.35915	0.0146181		0.3591	0.0175225
							0.359195	0.0115588					0.359259	0.0133442		0.359209	0.0192324
							0.359313	0.0118601					0.359373	0.0144456		0.359327	0.0182616
							0.359413	0.0152996					0.359473	0.0147463		0.359425	0.0187751
							0.359523	0.0150192					0.359574	0.0126374		0.359535	0.0202423
							0.35961	0.0158248					0.359668	0.0142993		0.359621	0.0225396
							0.359709	0.017043					0.359753	0.0125869		0.359719	0.0219118
							0.359796	0.0167722					0.359852	0.012486		0.359808	0.0211128
							0.359902	0.0178539					0.359962	0.0148703		0.359915	0.0216299
							0.359996	0.0187162					0.360054	0.0164187		0.360005	0.0248496
							0.360115	0.0192514					0.36018	0.0172887		0.360131	0.0280397
							0.360225	0.0197276					0.360276	0.0175402		0.360236	0.030082
							0.360322	0.0219029					0.360387	0.0223152		0.360335	0.0308813
							0.360431	0.0223689					0.36048	0.0232538		0.360443	0.031876
							0.360524	0.0200328					0.360585	0.0241921		0.360536	0.0311636
							0.360624	0.019353					0.360672	0.0227419		0.360634	0.0333555
							0.36072	0.0187803					0.360784	0.0209289		0.360733	0.036229
							0.360837	0.0209162					0.360905	0.0220519		0.360853	0.0350204
							0.360949	0.0183623					0.361014	0.0232012		0.36096	0.0359233
							0.361067	0.0202757					0.361119	0.0228057		0.361081	0.0373469
							0.361156	0.0225921					0.361215	0.0236524		0.361168	0.0394924
							0.361262	0.021476					0.361311	0.0246583		0.361273	0.0386526
							0.361358	0.0221289					0.361431	0.0254713		0.361374	0.0430153
							0.361477	0.0202644					0.361528	0.0247469		0.361486	0.0417374
							0.361576	0.0207358					0.361635	0.0272651		0.361589	0.0425579
							0.361677	0.0197657					0.361732	0.0282691		0.361689	0.042122
							0.361778	0.0213256					0.36184	0.0244202		0.361791	0.0439442
							0.361887	0.0238184					0.361957	0.022835		0.361901	0.0447477
							0.362017	0.0240064					0.362078	0.0228318		0.362032	0.0439277
							0.362114	0.0239872					0.362156	0.0213141		0.362123	0.0446088
							0.362191	0.0229716					0.362247	0.0199867		0.362202	0.0446428
							0.362312	0.0226479					0.362395	0.0191371		0.36233	0.0446051
							0.362448	0.0222357					0.362514	0.0204084		0.362463	0.0453373
							0.362551	0.0207381					0.362595	0.016588		0.362561	0.0478248
							0.362636	0.0183982					0.362712	0.0169783		0.362649	0.0462492
							0.362786	0.0165681					0.362852	0.0172351		0.362804	0.046549
							0.362892	0.0159167					0.362938	0.0173607		0.362902	0.0473557
							0.362972	0.0145775					0.363022	0.0180477		0.362982	0.0472803
							0.36306	0.0149378					0.36311	0.0180823		0.363071	0.0477197
							0.363146	0.0132192					0.363193	0.0176882		0.363155	0.0470293
							0.36324	0.0102545					0.363304	0.0177352		0.363255	0.0471416
							0.363345	0.00904037					0.363395	0.0184703		0.363354	0.0463456
							0.363444	0.00769166					0.3635	0.0180584		0.363458	0.0462398
							0.363538	0.00710706					0.363589	0.0193161		0.363549	0.0458094
							0.36363	0.00861647					0.363681	0.0186499		0.363641	0.045444
							0.363714	0.0091907					0.363756	0.0168329		0.363723	0.0450129
							0.363798	0.00884465					0.363859	0.0170534		0.363811	0.0450517
							0.363904	0.00806709					0.363965	0.016523		0.363917	0.0474207
							0.364015	0.00692432					0.364072	0.0140364		0.364027	0.0495591
							0.364111	0.0062238					0.364159	0.0140183		0.36412	0.0508949
							0.364202	0.00612854					0.364266	0.014819		0.364216	0.0516969
							0.364311	0.00564907					0.364355	0.0154171		0.364322	0.0505918
							0.364404	0.00563931					0.364482	0.0169116		0.36442	0.0500126
							0.364535	0.00250011					0.364603	0.0183884		0.364549	0.0502572
							0.364654	-0.000353645					0.364709	0.0166841		0.364666	0.0527736
							0.364766	0.00139488					0.364845	0.0169497		0.364782	0.0556985
							0.3649	1.45667e-05					0.364952	0.0153281		0.364913	0.0532737
							0.364989	-0.00323953					0.365037	0.0141676		0.364999	0.05206
							0.365079	-0.0041355					0.365134	0.0132904		0.36509	0.0523876
							0.365177	-0.00431561					0.36525	0.0139853		0.365191	0.0508769
							0.365303	-0.00535839					0.365355	0.0124737		0.365314	0.0507595
							0.365404	-0.00535119					0.365469	0.0114037		0.365419	0.0514542
							0.365511	-0.00683067					0.36556	0.0100155		0.365521	0.0510439
							0.365604	-0.00799045					0.365662	0.00681052		0.365617	0.049738
							0.365725	-0.00969076					0.36581	0.00320181		0.365743	0.0476491
							0.36586	-0.00989283					0.365921	0.0018151		0.365873	0.0475509
							0.365974	-0.010919					0.366041	0.00324796		0.365989	0.0448642
							0.366082	-0.0112297					0.366128	0.00347326		0.366092	0.0450664
							0.366168	-0.0120388					0.366218	0.00230794		0.36618	0.0425673
							0.366258	-0.0134027					0.366335	3.05984e-05		0.36627	0.0410264
							0.366406	-0.0143088					0.366479	0.0029181		0.366426	0.0382619
							0.366521	-0.0160182					0.366567	0.00173698		0.366531	0.0385125
							0.366604	-0.0156936					0.366648	0.00171862		0.366613	0.0359771
							0.366681	-0.0170616					0.366725	0.00463845		0.366691	0.0360872
							0.366761	-0.0170304					0.366836	0.00402499		0.366775	0.0360335
							0.366899	-0.0143839					0.366962	0.00645163		0.366913	0.0349462
							0.367009	-0.0169645					0.367063	0.00646406		0.367021	0.0330375
							0.367106	-0.0172938					0.367172	0.00682257		0.36712	0.0294348
							0.367224	-0.0206387					0.367289	0.00523846		0.367238	0.0288472
							0.367337	-0.0199537					0.367387	0.0054142		0.367349	0.0291932
							0.367423	-0.0196193					0.367477	0.003448		0.367433	0.0276983
							0.367534	-0.0221178					0.367621	0.0010889		0.367552	0.0232472
							0.367689	-0.0244051					0.367757	-0.00104423		0.367705	0.022004
							0.367807	-0.0247662					0.367875	-0.00407096		0.367821	0.0200557
							0.367928	-0.0269484					0.368013	-0.00495896		0.367945	0.0203837
							0.368072	-0.0298977					0.368122	-0.00356965		0.368085	0.0186428
							0.368154	-0.0265178					0.368187	-0.00267729		0.368161	0.0192353
							0.368219	-0.0270463					0.368271	-0.00473574		0.368229	0.0200001
							0.368313	-0.025949					0.368373	-0.00350517		0.368325	0.019839
							0.368418	-0.0280102					0.368457	-0.00290036		0.368428	0.0192219
							0.368487	-0.0260642					0.368531	-0.00174425		0.368496	0.017507
							0.368565	-0.0251526					0.368597	-0.00172496		0.368572	0.0174154
							0.36863	-0.0240664					0.368693	-0.000196286		0.368643	0.0162074
							0.368735	-0.0234776					0.368774	-0.00102785		0.368743	0.015908
							0.368824	-0.0228828					0.368891	-0.000592518		0.368838	0.0149679
							0.36893	-0.0217889					0.368979	-0.000776382		0.368941	0.0155896
							0.369011	-0.0198608					0.369061	-0.000196716		0.369021	0.017315
							0.369106	-0.0205738					0.369179	0.000331054		0.369121	0.017476
							0.369239	-0.0200926					0.369305	-0.000230035		0.369253	0.0182549
							0.369358	-0.0182807					0.369422	-0.00336624		0.369372	0.0166557
							0.369465	-0.0177434					0.369507	-0.00450488		0.369475	0.0157533
							0.369541	-0.0163859					0.369592	-0.0047367		0.369551	0.0145267
							0.369631	-0.0165866					0.369676	-0.0037914		0.369642	0.0136584
							0.369713	-0.0178161					0.369762	-0.00228951		0.369722	0.0134231
							0.369802	-0.0188053					0.369854	-0.00139116		0.369814	0.01405
							0.369896	-0.0162548					0.369944	0.00329792		0.369906	0.010678
							0.369975	-0.0157392					0.370013	0.00085181		0.369983	0.0101655
							0.370048	-0.0172001					0.370097	0.00124226		0.370059	0.00956532
							0.370132	-0.014695					0.370187	0.000684325		0.370142	0.0115244
							0.370237	-0.0155071					0.370294	0.00116397		0.37025	0.0111334
							0.370349	-0.0162888					0.370421	-0.000216619		0.370365	0.00884025
							0.370469	-0.0168931					0.370523	0.00166516		0.37048	0.00928786
							0.37056	-0.016281					0.370604	0.000999497		0.37057	0.00832092
							0.370646	-0.0150893					0.370713	-0.00486574		0.37066	0.006667
							0.370766	-0.0142811					0.370836	-0.00516937		0.370781	0.00811859
							0.370882	-0.0135168					0.370932	-0.00589852		0.370894	0.00902482
							0.370971	-0.0103485					0.371031	-0.00622196		0.370983	0.00859434
							0.371082	-0.00644169					0.371144	-0.00488676		0.371095	0.0100489
							0.3712	-0.00532694					0.371277	-0.00625612		0.371216	0.0104199
							0.371327	-0.00221129					0.371379	-0.00622622		0.371338	0.0106676
							0.371418	-0.00169947					0.371477	-0.00520419		0.371431	0.0111238
							0.371518	-0.00203507					0.371569	-0.00438783		0.371529	0.0114225
							0.371617	-0.00106696					0.37168	-0.00639903		0.371631	0.0130036
							0.371724	-0.00160633					0.371778	-0.00775399		0.371734	0.0111039
							0.371816	0.00256458					0.371862	-0.00719853		0.371827	0.0123585
							0.371905	0.00265653					0.371961	-0.00878094		0.371917	0.012457
							0.372003	0.0043493					0.372057	-0.00846514		0.372013	0.0130777
							0.372107	0.00300278					0.372166	-0.00531179		0.372121	0.0126006
							0.372209	0.000232588					0.372263	-0.00269181		0.372221	0.0137682
							0.372298	0.000514433					0.372336	-0.00477243		0.372306	0.0183897
							0.372369	0.00053297					0.37243	-0.00418481		0.372381	0.0163971
							0.372483	-0.000861593					0.372537	-0.00460891		0.372495	0.0176974
							0.372571	-0.00121298					0.372614	-0.00448182		0.372581	0.0202964
							0.372659	-0.00252593					0.372723	-0.0072545		0.372672	0.0196489
							0.372773	-0.00068914					0.372836	-0.00672428		0.372786	0.0199657
							0.372878	-0.00290432					0.372944	-0.00855754		0.372892	0.0211174
							0.373007	-0.00216636					0.373068	-0.00940372		0.37302	0.0231282
							0.373106	-0.00126392					0.373167	-0.0128102		0.37312	0.0216297
							0.373217	-0.00112518					0.37329	-0.0138772		0.373232	0.0245901
							0.373348	-0.0016124					0.373394	-0.0130245		0.373359	0.0241177
							0.373423	-0.00133246					0.373475	-0.0138341		0.373433	0.0250308
							0.373522	0.000166548					0.373584	-0.0146966		0.373535	0.0275187
							0.37363	0.00041097					0.37368	-0.0149127		0.373641	0.0266723
							0.373726	0.00271349					0.373787	-0.012987		0.373739	0.026505
							0.373827	0.00462371					0.37388	-0.0141921		0.373838	0.0272387
							0.373919	0.00206164					0.373964	-0.012691		0.37393	0.0256849
							0.374	-0.000121309					0.37404	-0.0114922		0.374008	0.0264871
							0.374078	-0.00148438					0.37413	-0.0104178		0.374089	0.028572
							0.374172	-0.00131525					0.374236	-0.0106733		0.374185	0.0281924
							0.374282	-0.00244447					0.374327	-0.00966552		0.374292	0.0274665
							0.374368	-0.00183479					0.374426	-0.0100799		0.37438	0.0285604
							0.374471	4.39353e-05					0.374527	-0.00952979		0.374483	0.0296805
							0.374568	-0.00101144					0.374619	-0.00919643		0.374579	0.0312838
							0.374658	-0.00215674					0.374711	-0.00782293		0.374669	0.0327489
							0.374767	-0.000412333					0.374835	-0.0106799		0.374782	0.0330631
							0.374875	-0.000757343					0.374924	-0.00978225		0.374884	0.0333162
							0.374962	-0.00142093					0.375009	-0.0102763		0.374973	0.0339153
							0.375054	-0.00319811					0.375121	-0.0105548		0.375068	0.0338832
							0.375166	-0.00384845					0.375223	-0.0109911		0.375178	0.0342521
							0.375277	-0.00435726					0.375345	-0.0124615		0.375291	0.034997
							0.375398	-0.00388565					0.375455	-0.0120933		0.375411	0.0351183
							0.375485	-0.00191559					0.375516	-0.0115604		0.375492	0.0341169
							0.375545	-0.00316605					0.375596	-0.0094913		0.375554	0.0348681
							0.375648	-0.00210931					0.375714	-0.00987302		0.375662	0.0343465
							0.375755	-0.00108488					0.375809	-0.00936454		0.375765	0.0364487
							0.375852	-0.000987805					0.37589	-0.00775238		0.375863	0.0366739
							0.37592	-0.00185284					0.37597	-0.008311		0.375929	0.0362293
							0.376017	-0.000959514					0.37609	-0.0077144		0.376033	0.038503
							0.376144	0.000459083					0.37621	-0.0082277		0.376159	0.0380824
							0.376258	0.00059116					0.376319	-0.00668562		0.376272	0.0363363
							0.37637	-0.000627881					0.37642	-0.00559075		0.376381	0.0382729
							0.37646	-0.00165219					0.376534	-0.00633273		0.376476	0.0388007
							0.376589	-0.00137872					0.376634	-0.00356029		0.376599	0.0368319
							0.376661	-0.0014791					0.376701	-0.00208943		0.376668	0.0389125
							0.376742	-0.000485554					0.376806	-0.0037516		0.376756	0.0394266
							0.376852	0.00061076					0.376905	-0.00359566		0.376863	0.042169
							0.376944	-0.00101242					0.376978	-0.00607972		0.376953	0.0416909
							0.377006	-0.000165722					0.377051	-0.00779621		0.377014	0.0405398
							0.377097	0.000432267					0.377156	-0.00616085		0.377109	0.0420309
							0.377197	-0.00101037					0.377248	-0.00606325		0.377209	0.0400315
							0.377282	-0.0012035					0.377324	-0.00673132		0.37729	0.0357711
							0.377362	-0.00393871					0.377409	-0.00582487		0.377373	0.0317063
							0.377444	-0.00413996					0.377501	-0.00410771		0.377456	0.0324408
							0.377549	-0.00436118					0.377601	-0.00176089		0.377561	0.0339099
							0.377639	-0.00728486					0.377704	-0.000694053		0.377653	0.0342213
							0.377755	-0.00716848					0.377826	0.0003991		0.377767	0.0317922
							0.377891	-0.00578149					0.377961	0.000811428		0.377908	0.031306
							0.378002	-0.00786053					0.378059	0.00104396		0.378013	0.0313023
							0.378116	-0.00568594					0.378173	0.00177921		0.378129	0.0310749
							0.378214	-0.00554701					0.378272	0.00288441		0.378226	0.0296907
							0.378314	-0.0033484					0.378369	0.00130278		0.378324	0.0299242
							0.378414	-0.0040276					0.378467	0.00177868		0.378427	0.0308293
							0.378509	-0.00567814					0.378567	0.00297733		0.378522	0.0274029
							0.378609	-0.00537773					0.378655	0.00200087		0.378618	0.028616
							0.378695	-0.00612795					0.378747	0.00222108		0.378706	0.0267575
							0.378781	-0.00614005					0.378824	0.00501365		0.378789	0.0240035
							0.378861	-0.00675222					0.378913	0.00626782		0.378873	0.0219974
							0.378957	-0.00813777					0.379012	0.00491223		0.378968	0.0187999
							0.379052	-0.00872072					0.37912	0.00459253		0.379065	0.0159413
							0.379174	-0.00813415					0.37922	0.00683689		0.379185	0.0138835
							0.379262	-0.00853881					0.379324	0.0103403		0.379275	0.0153333
							0.379365	-0.00771609					0.379429	0.0115228		0.379377	0.0155924
							0.379478	-0.00761819					0.379521	0.0108637		0.37949	0.0165509
							0.379558	-0.00510113					0.37963	0.0111307		0.379571	0.0147577
							0.379688	-0.00390628					0.379752	0.013427		0.379703	0.0149383
							0.379799	-0.00657156					0.379852	0.0125685		0.379812	0.0125333
							0.37989	-0.00723162					0.379935	0.00992582		0.379898	0.0136142
							0.379971	-0.00415884					0.38002	0.0109303		0.379983	0.0115689
							0.380054	-0.00252589					0.380094	0.0125679		0.380061	0.0118523
							0.380129	-0.00220895					0.380174	0.0143899		0.380139	0.0115157
							0.380205	0.00126926					0.380245	0.0140198		0.380214	0.0107103
							0.380283	0.0021776					0.380343	0.0173594		0.380295	0.0132208
							0.3804	0.00585482					0.380464	0.0165285		0.380416	0.011622
							0.380509	0.00621369					0.380574	0.0164909		0.380523	0.0121568
							0.380625	0.00478357					0.380673	0.0191849		0.380635	0.0137116
							0.380716	0.00561548					0.380784	0.0217592		0.38073	0.0121643
							0.380829	0.00700988					0.380881	0.0209829		0.38084	0.0122569
							0.380919	0.00566513					0.380969	0.0205104		0.380929	0.0143935
							0.38102	0.00470908					0.381088	0.0195824		0.381035	0.0130305
							0.381135	0.0062503					0.381192	0.0209478		0.381147	0.0138235
							0.381228	0.0052691					0.381264	0.0186694		0.381237	0.0143083
							0.381293	0.00601494					0.38133	0.0175235		0.381301	0.0160156
							0.381359	0.00527487					0.381403	0.0171434		0.381368	0.0162666
							0.381437	0.00503946					0.381482	0.0198422		0.381446	0.0181724
							0.381517	0.00676108					0.381554	0.021449		0.381526	0.0180188
							0.381587	0.00674285					0.381629	0.0214538		0.381596	0.0186722
							0.38166	0.00619055					0.381707	0.0207088		0.381669	0.0186789
							0.381753	0.00647106					0.381803	0.0231239		0.381765	0.0197974
							0.381832	0.0078409					0.381892	0.021418		0.381843	0.0196071
							0.381943	0.00893791					0.382	0.0198918		0.381955	0.0199027
							0.382041	0.00815613					0.382083	0.0197655		0.382052	0.0174582
							0.382115	0.0080242					0.382167	0.0199134		0.382124	0.0171525
							0.382217	0.00794986					0.38228	0.0189634		0.382233	0.0159792
							0.382323	0.0074807					0.382382	0.019747		0.382335	0.0149632
							0.382425	0.00669113					0.382463	0.021635		0.382434	0.0159709
							0.382496	0.00482882					0.382545	0.0227678		0.382506	0.0149064
							0.382582	0.00655535					0.382628	0.0245565		0.382591	0.0153204
							0.382669	0.00687149					0.382726	0.0264249		0.38268	0.0153614
							0.382783	0.00694327					0.382853	0.0279023		0.382798	0.0155668
							0.3829	0.006981					0.382953	0.028489		0.382912	0.0129481
							0.382984	0.0098476					0.383027	0.0256967		0.382993	0.0132888
							0.383066	0.00922203					0.383119	0.0270012		0.383075	0.0140723
							0.383166	0.00971433					0.383238	0.0283531		0.38318	0.0106982
							0.383298	0.0113822					0.383346	0.0288046		0.383311	0.0122472
							0.383378	0.00995808					0.383433	0.0310979		0.383388	0.0131213
							0.383476	0.00786969					0.383523	0.0317934		0.383487	0.0147526
							0.38356	0.00968002					0.3836	0.0281767		0.38357	0.0153443
							0.383634	0.0109226					0.383693	0.0305655		0.383646	0.0161662
							0.383734	0.0112068					0.383785	0.0270311		0.383745	0.0152579
							0.383846	0.0113388					0.383928	0.0254399		0.383863	0.0171653
							0.383981	0.0147282					0.384044	0.0230991		0.383994	0.0196829
							0.384089	0.0144471					0.384137	0.0214082		0.3841	0.0208285
							0.384184	0.0142235					0.384247	0.0213713		0.384198	0.0205215
							0.384283	0.0170305					0.384316	0.0214561		0.384292	0.0219037
							0.384342	0.0164718					0.38439	0.019731		0.384351	0.0219836
							0.384425	0.0161075					0.384467	0.0215013		0.384435	0.0207933
							0.384511	0.0165935					0.384565	0.018921		0.384523	0.0232628
							0.384603	0.0157891					0.384657	0.0182916		0.384613	0.0199171
							0.384703	0.0183146					0.38476	0.0195118		0.384717	0.0210968
							0.384795	0.0195656					0.384834	0.0179851		0.384804	0.0234639
							0.384866	0.0222675					0.384906	0.0175144		0.384875	0.0231655
							0.384938	0.0215192					0.384983	0.0169178		0.384947	0.0234825
							0.385022	0.0213065					0.385075	0.0169948		0.385033	0.0227556
							0.385115	0.0218028					0.385168	0.0148244		0.385127	0.0243528
							0.385211	0.0208239					0.385278	0.0142005		0.385225	0.0255424
							0.385323	0.0195099					0.385366	0.012674		0.385333	0.0255462
							0.385413	0.0177231					0.385482	0.00830651		0.385427	0.0257721
							0.385532	0.0151897					0.38558	0.00616648		0.385543	0.0248342
							0.385611	0.014439					0.385657	0.00448842		0.38562	0.0238487
							0.385694	0.0118289					0.38574	0.00287116		0.385704	0.0243339
							0.385776	0.0106075					0.385827	0.000901917		0.385787	0.025006
							0.385874	0.0115493					0.385935	-0.000217832		0.385887	0.0248151
							0.385978	0.0113049					0.386034	-0.00138676		0.38599	0.0227287
							0.386073	0.00988609					0.386124	2.69541e-06		0.386083	0.0277218
							0.386173	0.0102247					0.386241	-0.00261858		0.386187	0.0252173
							0.386294	0.0107936					0.386353	-0.00103224		0.386309	0.0254836
							0.386393	0.0087167					0.386455	0.000830654		0.386405	0.0204312
							0.386509	0.00570419					0.386568	0.00193335		0.386523	0.0192375
							0.386612	0.00552743					0.386675	0.00289516		0.386625	0.0225928
							0.38672	0.00334585					0.386764	-0.000700051		0.38673	0.0213727
							0.386802	0.00268545					0.386851	-0.00139224		0.386812	0.0222196
							0.386892	0.000422957					0.386942	-0.00262801		0.386904	0.024131
							0.386973	0.000287928					0.387008	0.000105959		0.38698	0.0268782
							0.387043	-0.00249076					0.387093	-0.000301559		0.387053	0.027181
							0.38713	-0.00421883					0.387179	-0.000211877		0.38714	0.0276429
							0.387218	-0.00246365					0.387265	0.000354206		0.387227	0.0280915
							0.387301	-0.00114828					0.387343	0.000193903		0.387311	0.0297647
							0.387369	-0.000412943					0.387402	-0.00107224		0.387375	0.0298327
							0.387441	-0.00250878					0.387504	-0.00306827		0.387454	0.0292349
							0.387543	-0.00358754					0.387593	-0.00279085		0.387552	0.0288146
							0.38764	-0.00409117					0.387696	-0.00278149		0.387652	0.0297884
							0.387741	-0.0050257					0.3878	-0.00209556		0.387755	0.0304035
							0.387845	-0.00910262					0.387893	-0.00304809		0.387856	0.0272547
							0.387927	-0.0104469					0.38798	-0.00347126		0.387938	0.029196
							0.388016	-0.0120998					0.388063	-0.00517056		0.388024	0.0286713
							0.388117	-0.0135983					0.388188	-0.0057132		0.388135	0.0283422
							0.388228	-0.0148521					0.388272	-0.00715034		0.388236	0.032184
							0.388315	-0.0162942					0.38837	-0.00719904		0.388328	0.0314646
							0.388405	-0.0161145					0.388466	-0.00536228		0.388415	0.0318559
							0.388519	-0.0129385					0.388578	-0.00459013		0.388532	0.0325605
							0.388622	-0.0113366					0.388669	-0.005269		0.388633	0.0298836
							0.388706	-0.0124737					0.388756	-0.00676271		0.388717	0.0298406
							0.388796	-0.0145284					0.388846	-0.00582295		0.388806	0.0311914
							0.388885	-0.0153217					0.388936	-0.00370723		0.388896	0.0289732
							0.388975	-0.015181					0.389023	-0.00371095		0.388986	0.0294256
							0.389059	-0.0138855					0.389112	-0.00618301		0.389069	0.0320136
							0.389166	-0.0105585					0.389234	-0.00423487		0.389182	0.0336441
							0.389272	-0.0112242					0.389312	-0.00277967		0.38928	0.0327274
							0.38935	-0.0142836					0.389399	-0.00276106		0.389362	0.0359835
							0.389433	-0.0125349					0.389487	-0.0040656		0.389444	0.0368614
							0.389534	-0.0125916					0.389584	-0.00376238		0.389544	0.0388815
							0.38963	-0.0143525					0.389694	-0.00329319		0.389645	0.0394935
							0.389739	-0.0143741					0.389789	-0.00334344		0.38975	0.0411781
							0.389823	-0.0156794					0.389866	-0.00408138		0.389832	0.044517
							0.389912	-0.0161016					0.389968	-0.0030111		0.389923	0.0443879
							0.39001	-0.0168012					0.390067	-0.00253422		0.390023	0.0467938
							0.39011	-0.0155717					0.390162	-0.00270931		0.390122	0.0480313
							0.390199	-0.014948					0.390249	-0.00129744		0.390209	0.0513108
							0.390287	-0.0150581					0.390325	0.00107509		0.390296	0.0497396
							0.390354	-0.0149798					0.390396	0.0033146		0.390362	0.0512296
							0.39043	-0.0165418					0.39048	0.00276238		0.39044	0.0503914
							0.390526	-0.0151623					0.39057	0.00588103		0.390537	0.051544
							0.390602	-0.0161347					0.39065	0.00858164		0.390612	0.0512915
							0.390688	-0.0157838					0.390737	0.0109214		0.390698	0.0512146
							0.39077	-0.0141481					0.390803	0.0134296		0.390776	0.0487554
							0.390837	-0.0146984					0.39088	0.0129656		0.390846	0.0493826
							0.390912	-0.0160524					0.390953	0.0137639		0.390921	0.0481904
							0.390992	-0.0173088					0.391043	0.0186806		0.391003	0.0475834
							0.391073	-0.0199602					0.391107	0.0186977		0.39108	0.0471448
							0.391147	-0.0201431					0.391201	0.0204204		0.391158	0.0486889
							0.391239	-0.0196431					0.391294	0.0210733		0.391251	0.0481621
							0.391332	-0.0203749					0.391371	0.0225155		0.39134	0.0478694
							0.391403	-0.0205726					0.391441	0.0223376		0.391412	0.0486141
							0.39147	-0.0197731					0.391515	0.025163		0.391479	0.0493212
							0.391557	-0.0198534					0.391615	0.0250635		0.391569	0.0494208
							0.391657	-0.0190453					0.391708	0.0243549		0.391668	0.0483043
							0.391746	-0.0186942					0.391794	0.0277102		0.391756	0.0469519
							0.391841	-0.0158522					0.391903	0.0279962		0.391854	0.0482031
							0.391951	-0.0170876					0.392024	0.0258286		0.391966	0.0469177
							0.392078	-0.0161327					0.392133	0.0248675		0.392091	0.0489422
							0.392168	-0.0134664					0.392207	0.0255236		0.392177	0.0483076
							0.392242	-0.0124249					0.392292	0.02616		0.392251	0.0465998
							0.39233	-0.0130621					0.392385	0.0253593		0.392342	0.0475233
							0.392431	-0.00954873					0.392477	0.0232591		0.392441	0.0508473
							0.392516	-0.0108334					0.392573	0.0219342		0.392528	0.0493595
							0.392621	-0.0110438					0.392691	0.0183219		0.392636	0.0483069
							0.392741	-0.00740876					0.392786	0.0165556		0.392752	0.046115
							0.392819	-0.00581006					0.392861	0.0186141		0.392828	0.0468228
							0.392893	-0.00350039					0.392941	0.0164602		0.392903	0.045547
							0.392978	-0.00121664					0.393028	0.0179151		0.392988	0.0463185
							0.393073	-0.00159665					0.393134	0.0188772		0.393085	0.0448212
							0.393177	-0.004399					0.39323	0.0217219		0.393189	0.0436355
							0.39328	-0.00276062					0.393338	0.0238966		0.393293	0.0408705
							0.393378	-0.00323285					0.393432	0.0247488		0.393389	0.0399191
							0.393471	-0.0054091					0.393514	0.0243716		0.393481	0.0376257
							0.393549	-0.00505729					0.393594	0.0274008		0.393559	0.0379876
							0.393638	-0.00416899					0.393698	0.0251041		0.393651	0.0385051
							0.393734	-0.00484243					0.393776	0.0269539		0.393743	0.0365717
							0.393819	-0.00197196					0.393882	0.0253746		0.393832	0.039363
							0.393918	-0.0018312					0.393952	0.0230929		0.393926	0.0380156
							0.393984	-0.00345956					0.39403	0.0222816		0.393994	0.0369482
							0.394069	-0.00549246					0.394126	0.0210286		0.394081	0.0362918
							0.394165	-0.00780149					0.394208	0.0200043		0.394175	0.0366012
							0.394247	-0.00837112					0.394299	0.017549		0.394257	0.039731
							0.394339	-0.0097055					0.394389	0.0133384		0.39435	0.039417
							0.39443	-0.0103836					0.394484	0.0107094		0.394443	0.0381513
							0.394523	-0.00989202					0.394576	0.00898327		0.394535	0.035691
							0.394615	-0.00834463					0.394652	0.00895845		0.394623	0.0351034
							0.394688	-0.00739384					0.394735	0.0103134		0.394698	0.0347684
							0.394764	-0.00790279					0.394807	0.00908024		0.394772	0.0350418
							0.394853	-0.00603114					0.394922	0.00997163		0.394866	0.0348543
							0.394976	-0.00495539					0.395028	0.00943685		0.394989	0.0370212
							0.395058	-0.00469169					0.395101	0.011468		0.395067	0.0362832
							0.395137	-0.00424735					0.395182	0.0120024		0.395147	0.0384031
							0.395213	-0.00300755					0.395248	0.00717129		0.395221	0.0364157
							0.395279	-0.0021341					0.395322	0.0104013		0.395288	0.0370371
							0.395352	-0.00415205					0.395386	0.00726961		0.395359	0.0351379
							0.39542	-0.00441598					0.395465	0.00520669		0.39543	0.0371853
							0.395494	-0.00342667					0.395534	0.0036953		0.395501	0.0393694
							0.39557	-0.00399521					0.395616	0.00271894		0.39558	0.038003
							0.395662	-0.00204958					0.39572	0.00361877		0.395674	0.0378015
							0.395767	-0.00108391					0.395832	0.00289088		0.39578	0.0378598
							0.395879	0.00106864					0.395931	0.0015737		0.395892	0.0373664
							0.395973	0.00353944					0.396028	-0.00235217		0.395985	0.038889
							0.396071	0.00584866					0.396115	-0.00285759		0.396081	0.0406664
							0.396141	0.00671573					0.396178	-0.00581629		0.396149	0.0425542
							0.396216	0.00754695					0.396275	-0.00758786		0.396228	0.0438088
							0.396321	0.00775392					0.396369	-0.00892369		0.396333	0.0410499
							0.396406	0.00467012					0.396463	-0.0112643		0.396418	0.0399641
							0.396509	0.00798039					0.396567	-0.0127038		0.396521	0.0370352
							0.396617	0.00874411					0.396673	-0.0121356		0.39663	0.0365663
							0.396704	0.009826					0.396737	-0.0155193		0.396711	0.0361527
							0.396767	0.010579					0.396811	-0.0172216		0.396774	0.0347417
							0.396849	0.013813					0.396898	-0.0165709		0.39686	0.0363405
							0.396934	0.0155562					0.39698	-0.0177006		0.396944	0.03741
							0.397019	0.016551					0.397066	-0.0182307		0.39703	0.037241
							0.397096	0.0173942					0.397136	-0.0172622		0.397105	0.0364801
							0.397173	0.01854					0.397237	-0.0194238		0.397186	0.0344892
							0.397292	0.0194853					0.397345	-0.0195072		0.397305	0.0359047
							0.397377	0.0201362					0.397424	-0.0217789		0.397387	0.0342131
							0.397457	0.0198498					0.397495	-0.0232561		0.397465	0.0342873
							0.397531	0.0176856					0.397579	-0.02628		0.397541	0.0381182
							0.397622	0.019434					0.39767	-0.0265993		0.397633	0.0389067
							0.397713	0.0215598					0.397775	-0.026382		0.397725	0.0384937
							0.397818	0.0237632					0.397873	-0.0280318		0.397831	0.0398378
							0.397914	0.0239642					0.397969	-0.027199		0.397924	0.0421177
							0.398021	0.024093					0.398082	-0.0275174		0.398037	0.0402418
							0.398116	0.0225975					0.398164	-0.0280939		0.398124	0.0413321
							0.398214	0.0237452					0.398268	-0.0295464		0.398227	0.0423546
							0.398306	0.0259976					0.398354	-0.0292211		0.398317	0.0414724
							0.398387	0.0251331					0.398433	-0.0274121		0.398396	0.0390905
							0.398472	0.0253312					0.398514	-0.0293148		0.398481	0.0376966
							0.398543	0.0273952					0.398589	-0.0282837		0.398552	0.0380431
							0.398634	0.0271517					0.398692	-0.0269552		0.398646	0.037122
							0.39873	0.0247569					0.398774	-0.027488		0.39874	0.0362961
							0.398808	0.0261967					0.39885	-0.0263106		0.398817	0.0368074
							0.398891	0.028445					0.398948	-0.02553		0.398903	0.0365554
							0.398989	0.0294684					0.399031	-0.0260944		0.398998	0.0359253
							0.399068	0.0297835					0.399129	-0.0274891		0.399079	0.0342886
							0.399173	0.0317421					0.399219	-0.0275707		0.399184	0.0375561
							0.399253	0.0313763					0.399299	-0.0276694		0.399264	0.0380198
							0.399332	0.0313463					0.399371	-0.024526		0.39934	0.0366441
							0.399409	0.0308388					0.39946	-0.022417		0.399419	0.0370749
							0.399501	0.0301992					0.399559	-0.0215152		0.399512	0.0358506
							0.399611	0.0289322					0.399673	-0.0198263		0.399625	0.0341217
							0.399716	0.0262139					0.399762	-0.020302		0.399727	0.0338592
							0.399792	0.0249832					0.399845	-0.0171081		0.399802	0.0348867
							0.399888	0.0217622					0.399932	-0.0165777		0.399898	0.0353965
							0.39997	0.0226959					0.40002	-0.0183594		0.399981	0.0368614
							0.400057	0.0235838					0.400096	-0.018914		0.400066	0.0378576
							0.40012	0.0232768					0.400172	-0.0178983		0.400128	0.0357872
							0.400234	0.0217343					0.400299	-0.017452		0.40025	0.0350726
							0.400337	0.0210655					0.400379	-0.0152308		0.400347	0.0349696
							0.400403	0.0205181					0.400431	-0.0156088		0.400409	0.0360344
							0.40046	0.0210039					0.400505	-0.0145296		0.400469	0.0361211
							0.400541	0.0205657					0.400592	-0.0146836		0.400551	0.0330984
							0.400636	0.0200884					0.400698	-0.013803		0.40065	0.0343477
							0.400741	0.0198126					0.400785	-0.0160696		0.40075	0.0348229
							0.400818	0.0199585					0.400857	-0.0160856		0.400827	0.033323
							0.400888	0.0220818					0.400933	-0.0130414		0.400898	0.0304501
							0.400964	0.0242986					0.401006	-0.010614		0.400972	0.0280885
							0.40105	0.0235261					0.401094	-0.0104338		0.40106	0.0277037
							0.401124	0.0207665					0.401171	-0.00900527		0.401134	0.0273257
							0.401211	0.0218423					0.401257	-0.00781878		0.401221	0.0244181
							0.401293	0.0190393					0.401344	-0.00709127		0.401303	0.0219101
							0.401383	0.0179562					0.401429	-0.0063787		0.401393	0.0205674
							0.401464	0.0180285					0.401505	-0.00359901		0.401473	0.0182634
							0.40154	0.0154635					0.401588	0.00114495		0.401551	0.0179832
							0.401616	0.0121495					0.401656	0.00330755		0.401623	0.0173223
							0.401694	0.00991958					0.401745	0.0051385		0.401705	0.0175221
							0.401784	0.0101705					0.401823	0.00565692		0.401794	0.0170491
							0.401857	0.00890295					0.401908	0.00827314		0.401867	0.0152456
							0.401952	0.0099722					0.402025	0.00828752		0.401968	0.0134995
							0.402076	0.00653484					0.402126	0.00617754		0.402088	0.0123065
							0.402168	0.00653802					0.402214	0.00545693		0.402179	0.0143133
							0.402238	0.00597482					0.402272	0.00555745		0.402245	0.014596
							0.402305	0.00392674					0.40235	0.00424216		0.402315	0.0125425
							0.402384	0.00274448					0.402426	0.00482913		0.402393	0.0123243
							0.402454	0.0024591					0.402486	0.00339861		0.402462	0.0119861
							0.402522	-0.000140234					0.402577	0.00516888		0.402533	0.0133908
							0.40261	-0.00299573					0.402655	0.00392397		0.402619	0.0149588
							0.40269	-0.0025091					0.402729	0.00360976		0.402698	0.0140362
							0.402765	-0.001966					0.402805	0.00264146		0.402774	0.0151849
							0.402848	-0.000309683					0.402911	0.00229408		0.402861	0.0155486
							0.402954	2.0614e-06					0.403016	0.00242485		0.402967	0.0152368
							0.403059	0.0016371					0.403104	0.00533289		0.403068	0.0125346
							0.403139	0.000999066					0.403192	0.00556515		0.40315	0.013397
							0.403237	0.00057472					0.403283	0.00514929		0.403248	0.0126854
							0.403318	-0.000705068					0.403365	0.00511656		0.403327	0.0117575
							0.4034	-0.000145713					0.403437	0.00573695		0.403409	0.0113881
							0.403462	0.00186494					0.403498	0.00852416		0.403469	0.0102697
							0.403531	0.00188271					0.403577	0.00691936		0.403541	0.0101138
							0.403612	0.000872886					0.403657	0.00953751		0.403621	0.00943713
							0.40369	0.00101156					0.403734	0.00733184		0.403698	0.00860749
							0.403773	0.00281455					0.403824	0.00628826		0.403784	0.00776435
							0.403864	0.00372887					0.403907	0.00687015		0.403874	0.00496685
							0.403944	0.00446244					0.403993	0.00432746		0.403954	0.00483652
							0.404039	0.00500332					0.404099	0.0070749		0.404052	0.00702407
							0.404136	0.00603248					0.404183	0.0082241		0.404144	0.00810222
							0.404228	0.0070268					0.404288	0.00906781		0.404242	0.00712053
							0.404331	0.00745772					0.404375	0.00869114		0.404342	0.00571555
							0.404408	0.00657146					0.404454	0.00905242		0.404418	0.00450802
							0.404488	0.0056672					0.404532	0.0104751		0.404496	0.00462331
							0.404569	0.00500213					0.404622	0.0123655		0.404578	0.00597943
							0.404671	0.00261324					0.404727	0.0122587		0.404685	0.00602311
							0.404761	0.00227808					0.404802	0.0128139		0.40477	0.00748204
							0.404847	0.00459885					0.404906	0.0128739		0.40486	0.00553383
							0.404938	0.00478672					0.404986	0.0120987		0.404947	0.00254849
							0.405038	0.00533532					0.4051	0.0116947		0.405054	0.00444664
							0.405135	0.00727875					0.405178	0.0139956		0.405145	0.00512169
							0.40521	0.0067272					0.405245	0.0157804		0.405218	0.00737509
							0.405271	0.00591973					0.405304	0.0126022		0.405278	0.00653884
							0.405331	0.00697315					0.405372	0.0126003		0.405338	0.00681444
							0.405412	0.0038805					0.405456	0.0120833		0.405422	0.00799576
							0.405488	0.00263641					0.405537	0.0112549		0.405498	0.0100907
							0.405579	0.00068801					0.40563	0.0118282		0.405591	0.00858069
							0.405671	0.000931646					0.405731	0.0107445		0.405683	0.00883468
							0.405775	0.00264259					0.405822	0.0113273		0.405785	0.00852776
							0.405854	0.00380901					0.4059	0.0119389		0.405863	0.00906851
							0.40594	0.00309459					0.405984	0.00918419		0.40595	0.00849649
							0.406016	0.0024308					0.406055	0.00796655		0.406024	0.0106009
							0.406093	0.000721001					0.406141	0.00905928		0.406103	0.0115063
							0.406173	0.00277896					0.406221	0.0105744		0.406183	0.0106953
							0.406255	0.00110406					0.406295	0.00987447		0.406263	0.00874027
							0.406334	-0.000474291					0.406383	0.00886303		0.406346	0.00862998
							0.406418	0.000104652					0.406468	0.00998986		0.406428	0.00810038
							0.406514	-0.00038942					0.406564	0.00736496		0.406526	0.00588773
							0.406595	-0.00100387					0.406637	0.00778027		0.406604	0.00717432
							0.406669	-8.35285e-05					0.406714	0.00613841		0.406678	0.00698308
							0.406759	0.000630914					0.406817	0.00571954		0.406772	0.00562229
							0.406856	0.000841773					0.406905	0.00482864		0.406867	0.00550095
							0.406936	4.15245e-06					0.406974	0.00430195		0.406944	0.00827679
							0.407008	-0.0017522					0.407048	0.00645952		0.407017	0.00922789
							0.407077	-0.0037082					0.407116	0.00710384		0.407085	0.0122742
							0.407156	-0.00428146					0.407211	0.00408496		0.407168	0.0120932
							0.407256	-0.00483219					0.407319	0.00396026		0.407269	0.0128264
							0.407357	-0.00473096					0.407397	0.00631787		0.407365	0.0150339
							0.407431	-0.00663023					0.40747	0.00492527		0.407439	0.0171638
							0.407498	-0.010515					0.407534	0.00446868		0.407505	0.0190974
							0.407562	-0.0104488					0.407599	0.00491546		0.407571	0.0202666
							0.40763	-0.0126263					0.407679	0.00615865		0.407639	0.0181043
							0.407722	-0.0154975					0.407774	0.0076344		0.407733	0.0180853
							0.407816	-0.0176773					0.407864	0.00642761		0.407827	0.021319
							0.407903	-0.0205471					0.407948	0.00508868		0.407914	0.021295
							0.407979	-0.0214613					0.408027	0.00563065		0.407988	0.0228591
							0.408067	-0.0215188					0.408121	0.00563212		0.40808	0.0246701
							0.408157	-0.0217749					0.408203	0.00859298		0.408165	0.0268771
							0.408245	-0.0222729					0.408292	0.00694792		0.408256	0.0286769
							0.408324	-0.0195812					0.408368	0.00840239		0.408334	0.0294624
							0.408404	-0.0212607					0.40846	0.0107757		0.408416	0.0292477
							0.408503	-0.0202875					0.408543	0.0102889		0.408511	0.0281846
							0.408577	-0.021375					0.408623	0.00953704		0.408586	0.0312365
							0.40866	-0.021355					0.408705	0.00979585		0.408669	0.0313434
							0.408742	-0.0191903					0.408797	0.00702166		0.408754	0.0311167
							0.408836	-0.0171618					0.408881	0.00997087		0.408845	0.031819
							0.408923	-0.0176047					0.408976	0.00878979		0.408936	0.0321866
							0.409013	-0.01609					0.409068	0.00985743		0.409023	0.0329519
							0.409114	-0.0143889					0.409158	0.00972735		0.409124	0.0313321
							0.409191	-0.0123895					0.409228	0.00833057		0.409199	0.0326803
							0.409258	-0.0118309					0.409301	0.00893878		0.409267	0.0333468
							0.409329	-0.0114326					0.409365	0.00610343		0.409337	0.0339652
							0.4094	-0.013579					0.40946	0.00547311		0.409413	0.0374626
							0.40951	-0.0143243					0.40956	0.00448216		0.40952	0.0387169
							0.409601	-0.0137247					0.40965	0.00489334		0.409612	0.0390544
							0.409682	-0.013333					0.409721	0.00494029		0.40969	0.0398651
							0.40976	-0.0141242					0.409822	0.00646134		0.409773	0.0394577
							0.409871	-0.0112674					0.40992	0.00904289		0.409882	0.0418962
							0.409949	-0.0115224					0.409988	0.010497		0.409957	0.041099
							0.410024	-0.0112952					0.410063	0.00942706		0.410033	0.0396698
							0.410085	-0.0103975					0.410124	0.00762043		0.410091	0.0390394
							0.410163	-0.0112565					0.41021	0.0062266		0.410173	0.0355715
							0.410248	-0.0120605					0.410289	0.00608994		0.410258	0.0334267
							0.410317	-0.0104038					0.410359	0.00489459		0.410325	0.0334544
							0.410408	-0.00901351					0.410475	0.00457516		0.410422	0.0333422
							0.410516	-0.00574226					0.410564	0.00635038		0.410527	0.0353853
							0.410598	-0.00480033					0.410632	0.00732613		0.410605	0.0327943
							0.410659	-0.00378102					0.410707	0.00708111		0.410669	0.0323783
							0.410744	-0.00142513					0.410782	0.00675216		0.410754	0.0340236
							0.410814	-0.00174428					0.410864	0.00518656		0.410823	0.0359729
							0.410906	-0.00215718					0.410956	0.00511613		0.410917	0.0359726
							0.410995	-0.00375365					0.411047	0.00189465		0.411007	0.0315801
							0.411088	-0.000130768					0.411138	0.00283788		0.411098	0.0299613
							0.411173	0.00106981					0.411223	0.00386767		0.411183	0.0305245
							0.411263	0.00125532					0.411305	0.00648986		0.411273	0.0281907
							0.411335	0.00329562					0.411378	0.00443076		0.411345	0.028408
							0.411414	0.00308311					0.411458	0.00612532		0.411424	0.0264893
							0.411495	0.000724097					0.411546	0.00394666		0.411506	0.0259788
							0.411581	0.00341538					0.411626	0.00292626		0.41159	0.0235289
							0.411662	0.0059803					0.411705	0.00257931		0.411671	0.0230614
							0.41175	0.00782861					0.411805	0.00516662		0.411764	0.0218346
							0.411831	0.00906893					0.41186	0.00350468		0.411836	0.0229193
							0.411885	0.00834045					0.411922	0.00284155		0.411893	0.0246424
							0.41196	0.00708432					0.412011	0.00350058		0.41197	0.0257691
							0.412046	0.00782578					0.412087	0.00142482		0.412054	0.0254788
							0.412118	0.00945692					0.412155	0.00256155		0.412127	0.0257219
							0.412184	0.00954715					0.412231	0.00340621		0.412193	0.0249433
							0.412273	0.0121167					0.412324	0.00616558		0.412284	0.0238729
							0.412362	0.0104542					0.412403	0.00681439		0.412372	0.0237132
							0.412428	0.00989907					0.412464	0.00721089		0.412434	0.023823
							0.412506	0.00861568					0.412556	0.00648983		0.412517	0.0226754
							0.412589	0.0106509					0.412627	0.00617559		0.412598	0.0234047
							0.412654	0.0104266					0.4127	0.00649635		0.412662	0.0246831
							0.412747	0.0103326					0.4128	0.00630329		0.41276	0.0283889
							0.412833	0.0112658					0.412877	0.00559378		0.412842	0.0289792
							0.412909	0.0114797					0.412951	0.00338883		0.412918	0.0295386
							0.412985	0.0136701					0.413031	0.00602177		0.412995	0.0290261
							0.413074	0.0150384					0.413123	0.00496489		0.413084	0.0277559
							0.413155	0.013452					0.413188	0.00405862		0.413163	0.0281607
							0.413216	0.011477					0.413259	0.00252478		0.413225	0.0288974
							0.413291	0.00960236					0.413333	0.002896		0.413298	0.0286499
							0.413371	0.00900067					0.41342	0.00267754		0.413382	0.0278599
							0.413458	0.00745968					0.413497	-0.00024995		0.413467	0.0280439
							0.413527	0.00849759					0.413575	0.00207933		0.413537	0.0283252
							0.413617	0.0045329					0.413673	0.00373607		0.413629	0.0275864
							0.413717	0.00581459					0.413763	0.00264393		0.413728	0.0272705
							0.413789	0.00662528					0.413832	0.00175684		0.413798	0.0249966
							0.41387	0.00717205					0.413911	0.000899645		0.413878	0.0249838
							0.413944	0.00815971					0.413997	-0.000550878		0.413955	0.0240288
							0.414043	0.00796839					0.414099	-0.00265369		0.414056	0.0253453
							0.414139	0.00661997					0.414178	-0.00412236		0.414148	0.0255831
							0.414201	0.00787239					0.414234	-0.00478552		0.414208	0.0260002
							0.414263	0.00790272					0.414295	-0.0061041		0.41427	0.0249622
							0.414321	0.00986355					0.414357	-0.00774128		0.414327	0.0243152
							0.414391	0.00820054					0.414428	-0.0097003		0.4144	0.0246827
							0.414454	0.00838084					0.414498	-0.00962252		0.414463	0.0273148
							0.414531	0.00851					0.414563	-0.0102817		0.414538	0.0262582
							0.414589	0.00770591					0.414623	-0.0120557		0.414596	0.0269544
							0.414656	0.00784775					0.414713	-0.0109378		0.414667	0.0273416
							0.414757	0.00554299					0.4148	-0.0112399		0.414767	0.028677
							0.414835	0.00599087					0.414882	-0.011181		0.414844	0.0274714
							0.414924	0.00362894					0.414971	-0.0100691		0.414934	0.0290727
							0.415005	0.00343673					0.415048	-0.0095253		0.415014	0.0281473
							0.415078	0.00288049					0.41512	-0.00870102		0.415087	0.0299506
							0.415155	0.00340523					0.415206	-0.0111799		0.415165	0.0298881
							0.415248	0.00376969					0.415301	-0.0135281		0.415261	0.0287396
							0.415346	0.0011493					0.415397	-0.012664		0.415357	0.0300472
							0.415425	0.00340077					0.41546	-0.00977044		0.415432	0.0300574
							0.415498	0.00109612					0.415551	-0.0140736		0.415509	0.0302382
							0.415595	0.00169321					0.415647	-0.0118031		0.415607	0.0290503
							0.415683	0.00258311					0.41573	-0.0114054		0.415693	0.031333
							0.415764	0.00159654					0.415806	-0.010949		0.415773	0.0317085
							0.415842	-0.000570548					0.415884	-0.00941415		0.415852	0.0343063
							0.415911	0.00136325					0.415944	-0.0111415		0.415917	0.0354654
							0.415974	0.00313552					0.416027	-0.00897097		0.415983	0.034839
							0.416071	0.00597962					0.416114	-0.00902608		0.416082	0.0361311
							0.416146	0.005649					0.416195	-0.00997863		0.416155	0.0366226
							0.416239	0.00794429					0.416294	-0.0103585		0.41625	0.0368056
							0.416337	0.0100304					0.416396	-0.0115651		0.416351	0.0373235
							0.416436	0.0105538					0.416484	-0.0108776		0.416445	0.0375681
							0.416527	0.00919293					0.41658	-0.0109752		0.416539	0.0393854
							0.41662	0.0108924					0.416671	-0.0116625		0.416631	0.0407086
							0.416714	0.00845883					0.416763	-0.0118701		0.416725	0.0385553
							0.416794	0.0110952					0.416842	-0.0120269		0.416804	0.0384629
							0.416882	0.0103418					0.416933	-0.0116446		0.416892	0.0385505
							0.416974	0.0110552					0.417017	-0.0108516		0.416984	0.0391776
							0.417054	0.00870103					0.417099	-0.0112136		0.417064	0.0390068
							0.417129	0.00924262					0.417174	-0.0111614		0.417138	0.0383761
							0.417207	0.00991227					0.417244	-0.0103773		0.417215	0.0374747
							0.417277	0.00977787					0.417322	-0.0091551		0.417286	0.0385555
							0.417362	0.00845073					0.417407	-0.00566235		0.417374	0.0375149
							0.417435	0.00772262					0.417476	-0.00643801		0.417443	0.0366541
							0.417511	0.0065616					0.417552	-0.00378636		0.41752	0.0366481
							0.417585	0.00732807					0.417621	-0.00382511		0.417593	0.0347204
							0.417648	0.00892199					0.417693	-0.00437235		0.417657	0.0327223
							0.417728	0.00852236					0.417777	-0.00337545		0.417738	0.0315553
							0.417815	0.0108224					0.417863	-0.00226125		0.417824	0.0295153
							0.417909	0.0112058					0.417958	-0.00149778		0.417921	0.028658
							0.417988	0.0109928					0.418027	-0.00240062		0.417997	0.0275594
							0.41806	0.0105778					0.418101	-0.00108509		0.418069	0.0301542
							0.418126	0.0104085					0.418166	-0.00254959		0.418134	0.0314157
							0.418201	0.0114834					0.418237	-0.000301881		0.41821	0.0304118
							0.418263	0.0130915					0.418312	0.00185024		0.418272	0.0317154
							0.418352	0.0135037					0.418396	0.00214235		0.418363	0.0324576
							0.418427	0.0133028					0.418471	0.00328282		0.418436	0.0338096
							0.418515	0.0118136					0.418567	0.00487946		0.418528	0.0332061
							0.418598	0.011711					0.418638	0.00601538		0.418606	0.0345193
							0.418675	0.0109071					0.418725	0.00508341		0.418685	0.0341457
							0.418759	0.0101122					0.418789	0.00334639		0.418767	0.0355068
							0.418815	0.00824181					0.418856	0.0026968		0.418823	0.0344082
							0.418887	0.00720501					0.418928	0.00344725		0.418895	0.0344306
							0.41896	0.00762689					0.419008	0.00282199		0.418969	0.0358725
							0.41905	0.00979884					0.419095	0.00410825		0.419062	0.0382214
							0.419128	0.00717776					0.419171	0.00598703		0.419136	0.0389454
							0.419199	0.00574513					0.419229	0.00490822		0.419207	0.038189
							0.419261	0.00494737					0.419315	0.00361958		0.419272	0.0385736
							0.419352	0.00307023					0.419387	0.00311414		0.41936	0.0380722
							0.419413	0.00221497					0.419451	0.00221489		0.41942	0.0394143
							0.419484	0.003826					0.419529	0.00324719		0.419494	0.0406954
							0.41957	5.33827e-07					0.419624	0.0040714		0.419581	0.0418435
							0.419668	-0.00242221					0.41972	0.00443507		0.419681	0.0411818
							0.41975	-0.00349037					0.419788	0.00341882		0.419757	0.0435761
							0.419821	-0.00722847					0.419864	0.00471915		0.419831	0.0445992
							0.419896	-0.0073953					0.419941	0.00518883		0.419905	0.0439653
							0.419979	-0.00811831					0.420013	0.00659647		0.419988	0.0428755
							0.42003	-0.00754123					0.420058	0.00633599		0.420035	0.044821
							0.420083	-0.00821391					0.420125	0.0088645		0.420091	0.0458134
							0.420168	-0.00830231					0.420224	0.00973329		0.420179	0.0471697
							0.420264	-0.0122377					0.420308	0.00937166		0.420274	0.0511674
							0.420341	-0.011142					0.420378	0.0101632		0.42035	0.0522615
							0.420405	-0.0100044					0.420446	0.00897237		0.420413	0.0515627
							0.420481	-0.0101661					0.420526	0.0117389		0.420491	0.0540306
							0.420563	-0.0122615					0.420606	0.0109861		0.420573	0.0541229
							0.420638	-0.0129557					0.420685	0.0107415		0.420648	0.0543206
							0.420731	-0.0141244					0.420792	0.0115965		0.420744	0.0540243
							0.420821	-0.0120659					0.420851	0.0107355		0.420828	0.0517107
							0.42089	-0.0131603					0.420956	0.0126072		0.420902	0.0511938
							0.420997	-0.0137269					0.421031	0.0105059		0.421006	0.0502822
							0.421056	-0.0143132					0.421091	0.0113726		0.421064	0.0489149
							0.421126	-0.0132766					0.421176	0.0126355		0.421137	0.0469388
							0.421217	-0.0123974					0.42127	0.0149722		0.421228	0.0469725
							0.42131	-0.0114603					0.42136	0.0143117		0.421321	0.0441466
							0.421391	-0.00971242					0.421426	0.0131295		0.421398	0.0444613
							0.421461	-0.0078432					0.421504	0.0135067		0.421471	0.0467084
							0.421534	-0.0090424					0.421571	0.0113892		0.421542	0.0466609
							0.421607	-0.00658517					0.421662	0.00985493		0.421619	0.0469883
							0.421705	-0.00383825					0.421753	0.0104698		0.421716	0.046499
							0.421783	-0.00402262					0.421823	0.011071		0.421791	0.0485768
							0.421861	-0.00133139					0.421905	0.0107291		0.42187	0.0471314
							0.421937	-0.000888655					0.421984	0.0124059		0.421946	0.0448076
							0.422019	-0.0023537					0.422057	0.0110335		0.422028	0.0427262
							0.422084	-0.000794897					0.422116	0.00915145		0.422091	0.0419832
							0.422148	-0.00062706					0.42219	0.00998679		0.422157	0.0401346
							0.422223	-0.00198526					0.422268	0.0103139		0.422232	0.0411377
							0.422304	-0.000819917					0.422342	0.0101508		0.422313	0.0412047
							0.422366	-0.000825955					0.422399	0.0129885		0.422374	0.0409811
							0.422428	-0.00321128					0.422473	0.0124259		0.422436	0.0383467
							0.422511	-0.00245374					0.422556	0.0136447		0.422521	0.0360632
							0.422588	-0.00329514					0.422633	0.0150008		0.422597	0.036963
							0.42267	-0.00251329					0.422717	0.0142655		0.422681	0.0354433
							0.42276	-0.00176726					0.422806	0.0137841		0.42277	0.035789
							0.42283	-0.00102932					0.422867	0.0133043		0.422837	0.0349183
							0.422898	0.00161393					0.42294	0.0124837		0.422907	0.0350773
							0.422984	0.00168342					0.423048	0.0111427		0.422997	0.0361146
							0.423095	0.00116146					0.423143	0.0108753		0.423105	0.0325119
							0.423173	0.00177473					0.423208	0.0136004		0.423181	0.0322392
							0.423235	0.00178607					0.423273	0.0141856		0.423243	0.0309785
							0.423302	0.00269807					0.423339	0.0136804		0.42331	0.0294147
							0.423369	0.00144362					0.423402	0.0134544		0.423376	0.0300017
							0.423431	0.0038697					0.423471	0.0132132		0.423439	0.0296595
							0.4235	0.00216982					0.423545	0.0108532		0.42351	0.0291777
							0.423581	0.00334128					0.423621	0.0115661		0.423589	0.0279351
							0.423656	0.00185854					0.423701	0.0113242		0.423665	0.0264437
							0.42374	0.00342145					0.423789	0.0108543		0.42375	0.0258451
							0.423824	0.00308558					0.423876	0.00941895		0.423836	0.022217
							0.423915	0.00283447					0.423949	0.00978432		0.423923	0.0232364
							0.423972	-0.00115083					0.424009	0.0106947		0.423978	0.0223094
							0.424041	-0.00297698					0.424085	0.0115519		0.424052	0.0219646
							0.424121	-0.00444859					0.424163	0.0128194		0.424129	0.021576
							0.424196	-0.00421906					0.42424	0.0119702		0.424206	0.0231255
							0.424276	-0.00355693					0.424329	0.0123589		0.424288	0.0231019
							0.424366	-0.00305104					0.42442	0.0112881		0.424376	0.0209975
							0.424467	-0.00402098					0.424517	0.0100771		0.424478	0.0166855
							0.424557	-0.00316283					0.424601	0.0103253		0.424568	0.0168617
							0.424629	-0.00678648					0.424669	0.010332		0.424637	0.018692
							0.424703	-0.00430673					0.424751	0.0103222		0.424714	0.0192329
							0.424792	-0.00465355					0.424836	0.0128562		0.424801	0.0192114
							0.424863	-0.00386141					0.424895	0.0153907		0.42487	0.0190217
							0.424926	-0.003824					0.424962	0.0148077		0.424934	0.0177619
							0.424991	-0.00508577					0.425034	0.0149139		0.425	0.0194039
							0.42507	-0.004442					0.425133	0.0165493		0.425083	0.0207864
							0.425188	-0.00285083					0.425242	0.0148895		0.425201	0.0203313
							0.425275	-0.0038089					0.425316	0.0145744		0.425283	0.0204207
							0.42535	-0.0043504					0.425393	0.0131433		0.425359	0.0200146
							0.425427	-0.00222424					0.42547	0.0141416		0.425437	0.0196402
							0.425501	-0.000222851					0.425539	0.018153		0.42551	0.0201607
							0.425572	0.000296652					0.42562	0.017633		0.425582	0.022031
							0.425654	-0.00132639					0.425687	0.0185082		0.425661	0.0232878
							0.425714	-0.000422917					0.425755	0.0188108		0.425723	0.0244034
							0.425791	-0.00272125					0.425836	0.0202713		0.425801	0.023666
							0.425864	-0.000446942					0.425901	0.0178191		0.425872	0.02309
							0.425932	0.000350527					0.425967	0.0201921		0.425939	0.020691
							0.425997	0.00197258					0.426035	0.0189998		0.426006	0.0231255
							0.426059	0.00122596					0.426099	0.0166731		0.426067	0.0246219
							0.426131	0.00116812					0.426181	0.0169899		0.426141	0.0266723
							0.426222	0.00102621					0.426257	0.0158677		0.426231	0.0266896
							0.426281	0.00379376					0.426315	0.0148879		0.426287	0.026662
							0.426343	0.00283942					0.426377	0.0122766		0.426351	0.0262677
							0.426406	0.00215126					0.426446	0.0105707		0.426414	0.0266028
							0.426483	0.00133822					0.426531	0.0121808		0.426493	0.0269324
							0.426567	0.00233756					0.426613	0.0105308		0.426577	0.0288825
							0.426645	0.00350613					0.426683	0.0122556		0.426653	0.0285418
							0.426712	0.00378268					0.426747	0.0140717		0.42672	0.0286148
							0.426768	0.00310856					0.426805	0.0155196		0.426776	0.0293158
							0.426837	0.000487796					0.42689	0.0137757		0.426845	0.0300805
							0.426944	0.00128848					0.426998	0.0150808		0.426957	0.0298914
							0.427027	0.00200296					0.427059	0.0157751		0.427034	0.0308909
							0.427082	0.00173888					0.427109	0.0169707		0.427088	0.0311377
							0.427136	0.00287428					0.427171	0.0157776		0.427143	0.0328063
							0.427199	0.00296738					0.427242	0.0155144		0.427208	0.0325404
							0.427283	0.00479186					0.427336	0.0140474		0.427295	0.0328684
							0.427377	0.00359973					0.42743	0.0143643		0.427389	0.0337523
							0.427468	0.00300387					0.427517	0.015354		0.427477	0.0341975
							0.427552	0.00571419					0.427592	0.0175448		0.427562	0.034155
							0.427627	0.00564941					0.427676	0.016288		0.427638	0.0346267
							0.427711	0.00776811					0.42775	0.017514		0.427719	0.0352979
							0.427789	0.00915775					0.42784	0.0193303		0.427801	0.0357899
							0.42788	0.0104603					0.427932	0.0169019		0.427891	0.0344628
							0.427964	0.00869853					0.427996	0.0159514		0.42797	0.0333206
							0.428029	0.0108605					0.428072	0.0151086		0.428039	0.0321243
							0.428098	0.0105916					0.428129	0.0149681		0.428105	0.0321566
							0.428159	0.00999949					0.428201	0.0146046		0.428168	0.0319698
							0.428229	0.0111903					0.42827	0.0145947		0.428236	0.0314162
							0.428304	0.0113753					0.428335	0.0179648		0.428312	0.0309491
							0.42836	0.0125557					0.428399	0.019083		0.428369	0.030071
							0.428426	0.0136142					0.428457	0.0190134		0.428432	0.0295664
							0.428479	0.0159563					0.428515	0.0201156		0.428486	0.030869
							0.428553	0.0176967					0.428597	0.0188464		0.428564	0.0288505
							0.42863	0.0183462					0.428674	0.0199744		0.428639	0.0301424
							0.42871	0.0197988					0.428758	0.0199745		0.428721	0.0305255
							0.428793	0.0207001					0.428838	0.0176459		0.428803	0.0317204
							0.428871	0.0219044					0.428909	0.0158499		0.428878	0.0302503
							0.42895	0.02282					0.429001	0.0175393		0.428962	0.0317087
							0.429031	0.0204918					0.429072	0.0181602		0.429039	0.032014
							0.429107	0.0202082					0.42915	0.0195743		0.429116	0.0275206
							0.429188	0.0211341					0.429235	0.0186429		0.429199	0.0276447
							0.429267	0.0211912					0.42932	0.0182307		0.429276	0.025833
							0.429361	0.018681					0.429405	0.018023		0.429372	0.0266951
							0.429433	0.0207829					0.429473	0.0164343		0.429441	0.0222112
							0.429511	0.019699					0.42955	0.0164172		0.42952	0.0215941
							0.429583	0.0176713					0.42963	0.0145801		0.429592	0.0233986
							0.429667	0.0174597					0.429717	0.0155763		0.429677	0.0244249
							0.429749	0.0169729					0.429781	0.0183394		0.429758	0.0246585
							0.429806	0.0164665					0.429838	0.0165643		0.429813	0.0247869
							0.429876	0.0185047					0.429929	0.0187992		0.429887	0.0240542
							0.429963	0.0169103					0.430005	0.0174486		0.429971	0.0225201
							0.430033	0.0183678					0.430069	0.0137521		0.43004	0.0213574
							0.430104	0.020017					0.43014	0.0136901		0.430113	0.0205089
							0.430157	0.0196117					0.430186	0.0135486		0.430161	0.0209554
							0.430218	0.0194518					0.430258	0.0105876		0.430227	0.019758
							0.43029	0.016767					0.430337	0.00900613		0.4303	0.0217133
							0.430373	0.016706					0.430416	0.00758333		0.430383	0.0182325
							0.430455	0.0142275					0.430503	0.01005		0.430465	0.0187172
							0.430536	0.0135895					0.430585	0.0106435		0.430544	0.0179393
							0.430638	0.0108557					0.430695	0.0106448		0.430652	0.0172351
							0.430721	0.0111134					0.430751	0.00917059		0.430727	0.0179396
							0.430779	0.00867678					0.430817	0.00701383		0.430787	0.0166729
							0.430852	0.00604085					0.430903	0.00563764		0.430863	0.0166519
							0.430936	0.00666273					0.430971	0.0062296		0.430943	0.0184535
							0.431001	0.00625797					0.431039	0.00193225		0.43101	0.017457
							0.431064	0.00410904					0.431096	0.00262178		0.431071	0.0158917
							0.431129	0.00430656					0.431183	0.00399986		0.431141	0.0157897
							0.431223	0.00150232					0.431269	0.00376086		0.431233	0.0137834
							0.4313	0.000735887					0.431342	0.00658227		0.431309	0.0159422
							0.431377	0.00187339					0.431422	0.00331777		0.431388	0.0138416
							0.431452	0.00114607					0.431486	0.00384325		0.43146	0.0150584
							0.431521	-0.00102546					0.431572	0.00308241		0.431532	0.0155804
							0.431609	0.000914756					0.431657	0.0024911		0.431618	0.0170782
							0.431697	0.00279648					0.431742	0.00467628		0.431708	0.0166793
							0.431776	0.00280588					0.431818	0.00356495		0.431786	0.0167691
							0.431846	0.00174038					0.431895	0.00258363		0.431855	0.0152196
							0.431937	-0.000434223					0.431981	0.0013899		0.431948	0.013632
							0.432008	-0.000636025					0.432037	0.000356572		0.432014	0.0141454
							0.432063	-0.00164303					0.43211	0.00205505		0.432072	0.0166439
							0.432156	-0.000741144					0.432215	0.00336607		0.432169	0.0168311
							0.432254	0.000554155					0.432292	0.00451005		0.432262	0.0146983
							0.432322	-0.000162143					0.43236	0.00484076		0.43233	0.0148165
							0.432386	0.000115219					0.43242	0.00387576		0.432394	0.0162068
							0.432456	-7.95235e-05					0.432501	0.00114806		0.432465	0.016036
							0.432532	-0.000339688					0.432572	-0.00031266		0.432541	0.0163137
							0.432604	0.000800997					0.432645	-0.00225904		0.432613	0.0160381
							0.432675	-0.000928078					0.432713	-0.00321608		0.432683	0.0152144
							0.432744	-0.000811675					0.432789	-0.00111807		0.432753	0.0168101
							0.432822	-0.000487492					0.432858	0.00138688		0.432831	0.0165446
							0.432882	0.00282201					0.432918	0.00176708		0.432888	0.0173182
							0.432954	0.000532955					0.433	0.000950417		0.432964	0.0151219
							0.433033	-0.000488472					0.433072	-0.00101759		0.433042	0.0161935
							0.433105	-0.00169382					0.433153	-0.00216235		0.433115	0.0148709
							0.433187	-0.00311845					0.433219	-0.00329875		0.433195	0.0134821
							0.433249	-0.00376692					0.433298	-0.00184465		0.433258	0.0129076
							0.433335	-0.00166396					0.43338	-0.0025083		0.433345	0.013603
							0.433412	-0.000562442					0.433454	-0.000329315		0.43342	0.0134222
							0.433487	-0.00108614					0.433527	-0.000832191		0.433496	0.0163157
							0.433551	-0.00128458					0.433574	-0.000443078		0.433557	0.0146963
							0.433596	0.000463115					0.433631	-0.00133177		0.433603	0.0133371
							0.433661	-0.000479395					0.433698	0.000201367		0.433669	0.0117039
							0.433726	-0.00163996					0.433763	-0.00224724		0.433735	0.0104625
							0.433795	-0.00352303					0.433834	-0.00251101		0.433803	0.0117366
							0.433863	-0.00288269					0.433896	-0.00222566		0.433871	0.0126488
							0.433922	-0.00324801					0.433957	-0.000458965		0.433929	0.0136654
							0.433984	-0.00310308					0.434025	-0.001654		0.433991	0.0110222
							0.434055	-0.00315736					0.434086	-0.00177071		0.434063	0.0114876
							0.434122	-0.00448574					0.434176	-0.00434077		0.434133	0.013075
							0.434207	-0.00629634					0.434254	-0.0048642		0.434216	0.0131426
							0.43429	-0.00625485					0.434334	-0.00445188		0.434301	0.0112085
							0.434371	-0.00373766					0.434413	-0.00500803		0.43438	0.0106556
							0.434442	-0.00176571					0.434482	-0.00433766		0.43445	0.0114792
							0.434513	-0.00231037					0.434556	-0.00691973		0.434523	0.0134939
							0.434589	-0.000314956					0.434625	-0.00660829		0.434598	0.0119863
							0.434655	-0.00237881					0.434692	-0.00600466		0.434663	0.0103721
							0.434717	-0.0038011					0.434749	-0.0065723		0.434722	0.00954353
							0.434781	-0.0050292					0.434821	-0.0046297		0.43479	0.0106745
							0.43485	-0.00479557					0.434884	-0.00529491		0.434858	0.011395
							0.434912	-0.00524338					0.434953	-0.00423702		0.434921	0.00927067
							0.434981	-0.00422889					0.435018	-0.00547769		0.434988	0.00977671
							0.435053	-0.00300942					0.435099	-0.0066973		0.435063	0.0103654
							0.435137	-0.00242453					0.435186	-0.00708026		0.435147	0.0108622
							0.435219	-0.00154104					0.435259	-0.0077522		0.435226	0.00802301
							0.435301	-0.00310021					0.435352	-0.00752291		0.435313	0.0101481
							0.435382	-0.00266488					0.435416	-0.00637546		0.435388	0.013516
[truncated: 3,232 more rows]

## Sheet: Suppl. Fig. 8a and 8b
R184A in DDM			WT in DDM
			Manual run 10:10_UV1_280nm
ml		mAU	ml	mAU
0		0.763	0	-2.092
0.0199093		0.73	0.029978	-2.156
0.0398187		0.714	0.0599561	-2.085
0.059728		0.795	0.0899341	-2.122
0.0796373		1.53	0.119912	-2.089
0.0995467		3.474	0.14989	-2.15
0.119456		5.156	0.179868	-2.066
0.139365		5.464	0.209846	-2.117
0.159275		5.288	0.239824	-2.073
0.179184		4.706	0.269802	-2.075
0.199093		3.745	0.29978	-2.092
0.219003		2.869	0.329759	-2.136
0.238912		2.195	0.359737	-2.111
0.258821		1.855	0.389715	-2.169
0.278731		1.552	0.419693	-2.15
0.29864		1.411	0.449671	-2.16
0.318549		1.217	0.479649	-2.123
0.338459		1.121	0.509627	-2.188
0.358368		1.048	0.539605	-2.16
0.378277		0.995	0.569583	-2.143
0.398187		0.994	0.599561	-2.175
0.418096		0.923	0.629539	-2.123
0.438005		0.884	0.659517	-2.123
0.457915		0.816	0.689495	-2.146
0.477824		0.825	0.719473	-2.105
0.497733		0.817	0.749451	-2.136
0.517643		0.756	0.779429	-2.121
0.537552		0.725	0.809407	-2.135
0.557461		0.75	0.839385	-2.15
0.577371		0.758	0.869363	-2.112
0.59728		0.677	0.899341	-2.115
0.617189		0.653	0.929319	-2.158
0.637099		0.696	0.959297	-2.097
0.657008		0.69	0.989276	-2.066
0.676917		0.653	1.01925	-2.077
0.696827		0.695	1.04923	-2.095
0.716736		0.684	1.07921	-2.046
0.736645		0.601	1.10919	-1.993
0.756555		0.626	1.13917	-2.018
0.776464		0.611	1.16914	-2.036
0.796373		0.67	1.19912	-2.001
0.816283		0.65	1.2291	-2.022
0.836192		0.605	1.25908	-2.035
0.856101		0.542	1.28906	-1.983
0.876011		0.591	1.31903	-1.95
0.89592		0.581	1.34901	-1.976
0.915829		0.606	1.37899	-1.976
0.935739		0.7	1.40897	-2.018
0.955648		0.6	1.43895	-2.011
0.975557		0.592	1.46892	-2.026
0.995467		0.584	1.4989	-1.961
1.01538		0.551	1.52888	-1.969
1.03529		0.556	1.55886	-1.973
1.05519		0.533	1.58884	-1.978
1.0751		0.552	1.61881	-1.912
1.09501		0.598	1.64879	-1.935
1.11492		0.561	1.67877	-2.006
1.13483		0.549	1.70875	-1.968
1.15474		0.561	1.73873	-1.963
1.17465		0.565	1.7687	-1.97
1.19456		0.557	1.79868	-2.002
1.21447		0.522	1.82866	-2.036
1.23438		0.564	1.85864	-2.021
1.25429		0.561	1.88862	-2.016
1.2742		0.57	1.91859	-2.027
1.29411		0.552	1.94857	-2.038
1.31402		0.527	1.97855	-2.026
1.33393		0.532	2.00853	-1.995
1.35383		0.498	2.03851	-2.071
1.37374		0.53	2.06849	-2.032
1.39365		0.536	2.09846	-1.999
1.41356		0.586	2.12844	-2.1
1.43347		0.607	2.15842	-2.03
1.45338		0.54	2.1884	-1.979
1.47329		0.536	2.21838	-2.008
1.4932		0.53	2.24835	-2.011
1.51311		0.56	2.27833	-2.066
1.53302		0.535	2.30831	-2.033
1.55293		0.46	2.33829	-2.038
1.57284		0.533	2.36827	-2.014
1.59275		0.569	2.39824	-2.025
1.61266		0.521	2.42822	-2.03
1.63257		0.47	2.4582	-2.003
1.65247		0.477	2.48818	-2.014
1.67238		0.557	2.51816	-2.011
1.69229		0.493	2.54813	-2.091
1.7122		0.5	2.57811	-2.135
1.73211		0.524	2.60809	-2.042
1.75202		0.457	2.63807	-2.063
1.77193		0.502	2.66805	-2.083
1.79184		0.5	2.69802	-2.052
1.81175		0.545	2.728	-2.114
1.83166		0.481	2.75798	-2.037
1.85157		0.501	2.78796	-2.077
1.87148		0.523	2.81794	-2.041
1.89139		0.488	2.84791	-2.152
1.9113		0.515	2.87789	-2.04
1.93121		0.443	2.90787	-2.081
1.95111		0.488	2.93785	-2.089
1.97102		0.507	2.96783	-2.093
1.99093		0.484	2.9978	-2.08
2.01084		0.512	3.02778	-2.105
2.03075		0.494	3.05776	-2.062
2.05066		0.523	3.08774	-2.026
2.07057		0.53	3.11772	-2.037
2.09048		0.502	3.14769	-2.095
2.11039		0.449	3.17767	-2.045
2.1303		0.504	3.20765	-2.075
2.15021		0.479	3.23763	-2.056
2.17012		0.499	3.26761	-2.07
2.19003		0.483	3.29759	-2.108
2.20994		0.45	3.32756	-2.083
2.22985		0.457	3.35754	-2.113
2.24975		0.461	3.38752	-2.059
2.26966		0.504	3.4175	-2.054
2.28957		0.493	3.44748	-2.077
2.30948		0.476	3.47745	-2.021
2.32939		0.465	3.50743	-2.045
2.3493		0.472	3.53741	-2.083
2.36921		0.485	3.56739	-2.073
2.38912		0.5	3.59737	-2.08
2.40903		0.44	3.62734	-2.079
2.42894		0.464	3.65732	-2.074
2.44885		0.517	3.6873	-2.093
2.46876		0.547	3.71728	-2.078
2.48867		0.52	3.74726	-2.065
2.50858		0.509	3.77723	-2.044
2.52849		0.485	3.80721	-2.079
2.54839		0.559	3.83719	-2.081
2.5683		0.52	3.86717	-2.063
2.58821		0.547	3.89715	-2.053
2.60812		0.487	3.92712	-2.111
2.62803		0.455	3.9571	-2.113
2.64794		0.424	3.98708	-2.103
2.66785		0.42	4.01706	-2.117
2.68776		0.445	4.04704	-2.112
2.70767		0.498	4.07701	-2.095
2.72758		0.503	4.10699	-2.067
2.74749		0.499	4.13697	-2.112
2.7674		0.493	4.16695	-2.063
2.78731		0.472	4.19693	-2.044
2.80722		0.479	4.2269	-2.109
2.82713		0.431	4.25688	-2.105
2.84703		0.439	4.28686	-2.072
2.86694		0.472	4.31684	-2.127
2.88685		0.487	4.34682	-2.089
2.90676		0.508	4.37679	-2.033
2.92667		0.474	4.40677	-2.039
2.94658		0.436	4.43675	-2.083
2.96649		0.511	4.46673	-2.058
2.9864		0.445	4.49671	-2.097
3.00631		0.439	4.52668	-2.038
3.02622		0.491	4.55666	-1.993
3.04613		0.474	4.58664	-2.085
3.06604		0.476	4.61662	-2.105
3.08595		0.508	4.6466	-2.1
3.10586		0.434	4.67658	-2.086
3.12576		0.452	4.70655	-2.066
3.14567		0.484	4.73653	-2.079
3.16558		0.438	4.76651	-2.1
3.18549		0.409	4.79649	-2.103
3.2054		0.481	4.82647	-2.126
3.22531		0.52	4.85644	-2.109
3.24522		0.501	4.88642	-2.04
3.26513		0.443	4.9164	-2.131
3.28504		0.475	4.94638	-2.127
3.30495		0.475	4.97636	-2.172
3.32486		0.454	5.00633	-2.073
3.34477		0.491	5.03631	-2.148
3.36468		0.479	5.06629	-2.123
3.38459		0.524	5.09627	-2.159
3.4045		0.471	5.12625	-2.126
3.4244		0.419	5.15622	-2.076
3.44431		0.457	5.1862	-2.153
3.46422		0.439	5.21618	-2.103
3.48413		0.409	5.24616	-2.088
3.50404		0.441	5.27614	-2.15
3.52395		0.497	5.30611	-2.148
3.54386		0.453	5.33609	-2.129
3.56377		0.494	5.36607	-2.17
3.58368		0.487	5.39605	-2.169
3.60359		0.441	5.42603	-2.159
3.6235		0.506	5.456	-2.165
3.64341		0.44	5.48598	-2.224
3.66332		0.472	5.51596	-2.152
3.68323		0.504	5.54594	-2.177
3.70314		0.502	5.57592	-2.115
3.72304		0.449	5.60589	-2.153
3.74295		0.475	5.63587	-2.207
3.76286		0.478	5.66585	-2.167
3.78277		0.429	5.69583	-2.252
3.80268		0.407	5.72581	-2.139
3.82259		0.44	5.75578	-2.171
3.8425		0.444	5.78576	-2.163
3.86241		0.464	5.81574	-2.139
3.88232		0.485	5.84572	-2.164
3.90223		0.44	5.8757	-2.209
3.92214		0.451	5.90568	-2.158
3.94205		0.404	5.93565	-2.189
3.96196		0.389	5.96563	-2.17
3.98187		0.428	5.99561	-2.186
4.00178		0.434	6.02559	-2.17
4.02168		0.439	6.05557	-2.104
4.04159		0.461	6.08554	-2.165
4.0615		0.395	6.11552	-2.231
4.08141		0.459	6.1455	-2.237
4.10132		0.4	6.17548	-2.137
4.12123		0.379	6.20546	-2.146
4.14114		0.406	6.23543	-2.152
4.16105		0.441	6.26541	-2.149
4.18096		0.428	6.29539	-2.188
4.20087		0.421	6.32537	-2.201
4.22078		0.448	6.35535	-2.152
4.24069		0.452	6.38532	-2.104
4.2606		0.427	6.4153	-2.13
4.28051		0.462	6.44528	-2.116
4.30042		0.452	6.47526	-2.152
4.32032		0.483	6.50524	-2.203
4.34023		0.506	6.53521	-2.133
4.36014		0.433	6.56519	-2.126
4.38005		0.403	6.59517	-2.145
4.39996		0.459	6.62515	-2.121
4.41987		0.45	6.65513	-2.161
4.43978		0.418	6.6851	-2.181
4.45969		0.439	6.71508	-2.134
4.4796		0.477	6.74506	-2.127
4.49951		0.353	6.77504	-2.236
4.51942		0.416	6.80502	-2.154
4.53933		0.386	6.83499	-2.14
4.55924		0.427	6.86497	-2.133
4.57915		0.442	6.89495	-2.122
4.59906		0.433	6.92493	-2.107
4.61896		0.407	6.95491	-2.152
4.63887		0.42	6.98488	-2.111
4.65878		0.419	7.01486	-1.999
4.67869		0.407	7.04484	-2.034
4.6986		0.387	7.07482	-2.042
4.71851		0.414	7.1048	-1.95
4.73842		0.401	7.13477	-1.905
4.75833		0.433	7.16475	-1.873
4.77824		0.42	7.19473	-1.757
4.79815		0.464	7.22471	-1.664
4.81806		0.411	7.25469	-1.546
4.83797		0.481	7.28467	-1.451
4.85788		0.484	7.31464	-1.386
4.87779		0.452	7.34462	-1.216
4.8977		0.367	7.3746	-1.173
4.9176		0.351	7.40458	-0.953
4.93751		0.36	7.43456	-0.803
4.95742		0.353	7.46453	-0.663
4.97733		0.385	7.49451	-0.462
4.99724		0.367	7.52449	-0.274
5.01715		0.324	7.55447	0.074
5.03706		0.365	7.58445	0.482
5.05697		0.396	7.61442	0.949
5.07688		0.356	7.6444	1.621
5.09679		0.348	7.67438	2.182
5.1167		0.347	7.70436	2.996
5.13661		0.351	7.73434	4.095
5.15652		0.37	7.76431	5.257
5.17643		0.333	7.79429	6.634
5.19634		0.332	7.82427	8.249
5.21624		0.303	7.85425	10.153
5.23615		0.344	7.88423	12.371
5.25606		0.341	7.9142	15.009
5.27597		0.343	7.94418	18.259
5.29588		0.361	7.97416	22.181
5.31579		0.36	8.00414	26.691
5.3357		0.334	8.03412	31.875
5.35561		0.313	8.06409	37.517
5.37552		0.333	8.09407	43.621
5.39543		0.354	8.12405	50.101
5.41534		0.391	8.15403	56.779
5.43525		0.382	8.18401	63.359
5.45516		0.386	8.21398	69.298
5.47507		0.398	8.24396	74.239
5.49498		0.397	8.27394	77.882
5.51488		0.311	8.30392	80.367
5.53479		0.308	8.3339	81.954
5.5547		0.395	8.36387	82.446
5.57461		0.347	8.39385	81.879
5.59452		0.271	8.42383	80.338
5.61443		0.314	8.45381	77.615
5.63434		0.311	8.48379	74.176
5.65425		0.353	8.51377	70.241
5.67416		0.362	8.54374	66.094
5.69407		0.249	8.57372	61.833
5.71398		0.305	8.6037	57.786
5.73389		0.289	8.63368	53.973
5.7538		0.343	8.66366	50.7
5.77371		0.309	8.69363	47.786
5.79362		0.304	8.72361	45.013
5.81352		0.308	8.75359	42.67
5.83343		0.346	8.78357	40.757
5.85334		0.258	8.81355	38.992
5.87325		0.322	8.84352	37.618
5.89316		0.315	8.8735	36.521
5.91307		0.253	8.90348	35.739
5.93298		0.301	8.93346	34.878
5.95289		0.284	8.96344	34.235
5.9728		0.223	8.99341	33.723
5.99271		0.306	9.02339	33.374
6.01262		0.297	9.05337	33.009
6.03253		0.226	9.08335	32.757
6.05244		0.276	9.11333	32.631
6.07235		0.308	9.1433	32.524
6.09226		0.274	9.17328	32.609
6.11216		0.205	9.20326	32.96
6.13207		0.228	9.23324	33.437
6.15198		0.29	9.26322	34.329
6.17189		0.297	9.29319	35.638
6.1918		0.243	9.32317	37.429
6.21171		0.237	9.35315	39.844
6.23162		0.207	9.38313	42.931
6.25153		0.274	9.41311	46.921
6.27144		0.302	9.44308	51.822
6.29135		0.254	9.47306	57.686
6.31126		0.317	9.50304	64.47
6.33117		0.241	9.53302	72.305
6.35108		0.289	9.563	81.091
6.37099		0.314	9.59297	90.57
6.3909		0.274	9.62295	100.869
6.4108		0.233	9.65293	112.029
6.43071		0.269	9.68291	123.516
6.45062		0.243	9.71289	135.142
6.47053		0.228	9.74286	146.698
6.49044		0.237	9.77284	157.879
6.51035		0.204	9.80282	168.636
6.53026		0.212	9.8328	178.578
6.55017		0.25	9.86278	187.3
6.57008		0.263	9.89276	194.613
6.58999		0.231	9.92273	200.191
6.6099		0.234	9.95271	203.906
6.62981		0.225	9.98269	205.61
6.64972		0.236	10.0127	205.288
6.66963		0.24	10.0426	202.694
6.68954		0.203	10.0726	197.414
6.70944		0.188	10.1026	190.659
6.72935		0.225	10.1326	182.907
6.74926		0.224	10.1626	174.412
6.76917		0.217	10.1925	165.636
6.78908		0.219	10.2225	156.586
6.80899		0.216	10.2525	147.333
6.8289		0.234	10.2825	138.373
6.84881		0.206	10.3124	129.22
6.86872		0.226	10.3424	120.566
6.88863		0.235	10.3724	112.677
6.90854		0.215	10.4024	104.428
6.92845		0.192	10.4324	96.573
6.94836		0.156	10.4623	89.032
6.96827		0.206	10.4923	81.955
6.98818		0.246	10.5223	75.472
7.00808		0.285	10.5523	69.618
7.02799		0.294	10.5823	64.488
7.0479		0.349	10.6122	59.38
7.06781		0.374	10.6422	55.036
7.08772		0.389	10.6722	51.257
7.10763		0.421	10.7022	47.788
7.12754		0.493	10.7321	44.643
7.14745		0.481	10.7621	41.675
7.16736		0.612	10.7921	39.056
7.18727		0.684	10.8221	36.531
7.20718		0.739	10.8521	34.226
7.22709		0.811	10.882	32.106
7.247		0.865	10.912	30.382
7.26691		0.955	10.942	28.71
7.28682		0.997	10.972	27.045
7.30672		1.074	11.0019	25.4
7.32663		1.128	11.0319	24.004
7.34654		1.214	11.0619	22.698
7.36645		1.248	11.0919	21.452
7.38636		1.301	11.1219	20.269
7.40627		1.365	11.1518	19.188
7.42618		1.359	11.1818	18.142
7.44609		1.471	11.2118	17.108
7.466		1.586	11.2418	16.309
7.48591		1.639	11.2717	15.648
7.50582		1.733	11.3017	14.849
7.52573		1.786	11.3317	14.149
7.54564		1.895	11.3617	13.509
7.56555		1.982	11.3917	12.841
7.58546		2.193	11.4216	12.216
7.60536		2.341	11.4516	11.649
7.62527		2.538	11.4816	11.128
7.64518		2.742	11.5116	10.65
7.66509		3.025	11.5415	10.188
7.685		3.359	11.5715	9.649
7.70491		3.688	11.6015	9.17
7.72482		4.166	11.6315	8.777
7.74473		4.567	11.6615	8.41
7.76464		5.141	11.6914	7.968
7.78455		5.743	11.7214	7.628
7.80446		6.521	11.7514	7.253
7.82437		7.409	11.7814	6.999
7.84428		8.447	11.8114	6.737
7.86419		9.663	11.8413	6.456
7.8841		11.089	11.8713	6.141
7.904		12.65	11.9013	5.945
7.92391		14.573	11.9313	5.743
7.94382		16.861	11.9612	5.503
7.96373		19.662	11.9912	5.281
7.98364		22.599	12.0212	5.022
8.00355		26.094	12.0512	4.887
8.02346		29.755	12.0812	4.718
8.04337		33.988	12.1111	4.522
8.06328		38.162	12.1411	4.39
8.08319		42.474	12.1711	4.23
8.1031		46.784	12.2011	3.994
8.12301		51.161	12.231	3.855
8.14292		55.467	12.261	3.829
8.16283		59.8	12.291	3.643
8.18274		63.601	12.321	3.519
8.20264		67.413	12.351	3.459
8.22255		70.53	12.3809	3.413
8.24246		73.156	12.4109	3.318
8.26237		74.891	12.4409	3.244
8.28228		75.757	12.4709	3.169
8.30219		75.792	12.5008	3.196
8.3221		75	12.5308	3.029
8.34201		73.753	12.5608	3.06
8.36192		71.982	12.5908	2.975
8.38183		70.184	12.6208	2.88
8.40174		68.306	12.6507	2.855
8.42165		66.459	12.6807	2.842
8.44156		64.39	12.7107	2.731
8.46147		62.364	12.7407	2.747
8.48137		60.079	12.7706	2.644
8.50128		57.783	12.8006	2.624
8.52119		55.303	12.8306	2.516
8.5411		52.955	12.8606	2.432
8.56101		50.4	12.8906	2.391
8.58092		48.253	12.9205	2.382
8.60083		45.9	12.9505	2.224
8.62074		44.006	12.9805	2.126
8.64065		42.217	13.0105	2.143
8.66056		40.727	13.0405	2.066
8.68047		39.245	13.0704	1.979
8.70038		38.03	13.1004	1.885
8.72029		37.014	13.1304	1.75
8.7402		36.079	13.1604	1.723
8.76011		35.229	13.1903	1.612
8.78001		34.59	13.2203	1.558
8.79992		34.02	13.2503	1.443
8.81983		33.519	13.2803	1.45
8.83974		33.177	13.3103	1.296
8.85965		32.865	13.3402	1.208
8.87956		32.776	13.3702	1.163
8.89947		32.643	13.4002	1.149
8.91938		32.441	13.4302	1.065
8.93929		32.436	13.4601	1.03
8.9592		32.448	13.4901	0.966
8.97911		32.467	13.5201	0.875
8.99902		32.461	13.5501	0.829
9.01893		32.492	13.5801	0.79
9.03884		32.639	13.61	0.758
9.05875		32.699	13.64	0.679
9.07865		32.651	13.67	0.666
9.09856		32.722	13.7	0.673
9.11847		32.868	13.7299	0.622
9.13838		32.879	13.7599	0.582
9.15829		32.85	13.7899	0.507
9.1782		32.893	13.8199	0.419
9.19811		32.922	13.8499	0.379
9.21802		32.878	13.8798	0.404
9.23793		32.919	13.9098	0.304
9.25784		32.968	13.9398	0.25
9.27775		33.083	13.9698	0.246
9.29766		33.192	13.9997	0.177
9.31757		33.48	14.0297	0.132
9.33748		33.769	14.0597	0.124
9.35739		34.181	14.0897	0.106
9.37729		34.677	14.1197	0
9.3972		35.463	14.1496	-0.034
9.41711		36.373	14.1796	-0.041
9.43702		37.557	14.2096	-0.036
9.45693		38.87	14.2396	-0.12
9.47684		40.582	14.2695	-0.153
9.49675		42.587	14.2995	-0.203
9.51666		44.898	14.3295	-0.17
9.53657		47.395	14.3595	-0.207
9.55648		50.516	14.3895	-0.273
9.57639		53.867	14.4194	-0.383
9.5963		57.69	14.4494	-0.327
9.61621		61.87	14.4794	-0.334
9.63612		66.686	14.5094	-0.344
9.65603		71.719	14.5394	-0.296
9.67593		77.228	14.5693	-0.3
9.69584		82.895	14.5993	-0.264
9.71575		89.108	14.6293	-0.199
9.73566		95.235	14.6593	-0.199
9.75557		101.67	14.6892	-0.197
9.77548		108.043	14.7192	-0.19
9.79539		114.638	14.7492	-0.106
9.8153		120.885	14.7792	-0.113
9.83521		127.211	14.8092	-0.107
9.85512		133.149	14.8391	-0.005
9.87503		138.641	14.8691	-0.036
9.89494		143.633	14.8991	-0.016
9.91485		148.349	14.9291	-0.017
9.93476		152.307	14.959	0.005
9.95467		155.783	14.989	0.036
9.97457		158.379	15.019	-0.012
9.99448		160.325	15.049	-0.087
10.0144		161.339	15.079	-0.072
10.0343		161.477	15.1089	-0.099
10.0542		160.827	15.1389	-0.153
10.0741		159.336	15.1689	-0.197
10.094		157.012	15.1989	-0.126
10.1139		153.924	15.2288	-0.172
10.1338		150.3	15.2588	-0.255
10.1538		145.981	15.2888	-0.235
10.1737		141.425	15.3188	-0.285
10.1936		136.185	15.3488	-0.311
10.2135		130.862	15.3787	-0.31
10.2334		125.489	15.4087	-0.289
10.2533		119.877	15.4387	-0.309
10.2732		113.815	15.4687	-0.402
10.2931		107.829	15.4986	-0.418
10.313		101.767	15.5286	-0.398
10.3329		96.094	15.5586	-0.47
10.3529		90.458	15.5886	-0.458
10.3728		85.129	15.6186	-0.539
10.3927		79.964	15.6485	-0.56
10.4126		75.174	15.6785	-0.54
10.4325		70.601	15.7085	-0.642
10.4524		66.424	15.7385	-0.597
10.4723		62.396	15.7685	-0.668
10.4922		58.756	15.7984	-0.698
10.5121		55.249	15.8284	-0.871
10.532		51.971	15.8584	-0.781
10.5519		48.926	15.8884	-0.848
10.5719		46.125	15.9183	-0.817
10.5918		43.509	15.9483	-0.966
10.6117		40.984	15.9783	-0.978
10.6316		38.707	16.0083	-0.975
10.6515		36.52	16.0383	-1.012
10.6714		34.519	16.0682	-1.004
10.6913		32.704	16.0982	-1.053
10.7112		30.966	16.1282	-1.022
10.7311		29.413	16.1582	-1.154
10.751		27.96	16.1881	-1.132
10.7709		26.596	16.2181	-1.186
10.7909		25.378	16.2481	-1.17
10.8108		24.261	16.2781	-1.247
10.8307		23.162	16.3081	-1.225
10.8506		22.087	16.338	-1.134
10.8705		21.119	16.368	-1.225
10.8904		20.282	16.398	-1.252
10.9103		19.53	16.428	-1.251
10.9302		18.711	16.4579	-1.24
10.9501		18.009	16.4879	-1.284
10.97		17.277	16.5179	-1.289
10.99		16.651	16.5479	-1.347
11.0099		16.076	16.5779	-1.327
11.0298		15.51	16.6078	-1.351
11.0497		14.989	16.6378	-1.373
11.0696		14.521	16.6678	-1.403
11.0895		13.994	16.6978	-1.37
11.1094		13.489	16.7277	-1.363
11.1293		13.035	16.7577	-1.362
11.1492		12.728	16.7877	-1.428
11.1691		12.319	16.8177	-1.454
11.189		11.819	16.8477	-1.445
11.209		11.406	16.8776	-1.437
11.2289		11.097	16.9076	-1.46
11.2488		10.695	16.9376	-1.432
11.2687		10.351	16.9676	-1.505
11.2886		10.025	16.9976	-1.403
11.3085		9.729	17.0275	-1.47
11.3284		9.353	17.0575	-1.451
11.3483		9.074	17.0875	-1.48
11.3682		8.836	17.1175	-1.435
11.3881		8.566	17.1474	-1.443
11.408		8.274	17.1774	-1.452
11.428		8.027	17.2074	-1.465
11.4479		7.763	17.2374	-1.463
11.4678		7.523	17.2674	-1.467
11.4877		7.303	17.2973	-1.477
11.5076		7.182	17.3273	-1.49
11.5275		6.945	17.3573	-1.462
11.5474		6.708	17.3873	-1.404
11.5673		6.527	17.4172	-1.396
11.5872		6.384	17.4472	-1.439
11.6071		6.209	17.4772	-1.347
11.627		5.968	17.5072	-1.326
11.647		5.848	17.5372	-1.27
11.6669		5.652	17.5671	-1.171
11.6868		5.559	17.5971	-1.041
11.7067		5.387	17.6271	-0.938
11.7266		5.184	17.6571	-0.634
11.7465		5.067	17.687	-0.393
11.7664		4.973	17.717	0.112
11.7863		4.869	17.747	0.732
11.8062		4.75	17.777	1.499
11.8261		4.574	17.807	2.576
11.8461		4.479	17.8369	3.949
11.866		4.349	17.8669	5.616
11.8859		4.246	17.8969	7.577
11.9058		4.137	17.9269	10.007
11.9257		4.032	17.9568	12.78
11.9456		3.91	17.9868	15.804
11.9655		3.795	18.0168	19.045
11.9854		3.709	18.0468	22.433
12.0053		3.64	18.0768	26.096
12.0252		3.48	18.1067	29.455
12.0451		3.411	18.1367	32.699
12.0651		3.285	18.1667	35.404
12.085		3.201	18.1967	37.642
12.1049		3.163	18.2267	39.199
12.1248		3.067	18.2566	40.178
12.1447		3.054	18.2866	40.572
12.1646		2.926	18.3166	40.318
12.1845		2.84	18.3466	39.622
12.2044		2.766	18.3765	38.512
12.2243		2.684	18.4065	36.951
12.2442		2.708	18.4365	35.171
12.2641		2.597	18.4665	33.289
12.2841		2.541	18.4965	31.273
12.304		2.457	18.5264	29.275
12.3239		2.41	18.5564	27.253
12.3438		2.309	18.5864	25.249
12.3637		2.312	18.6164	23.455
12.3836		2.212	18.6463	21.746
12.4035		2.197	18.6763	20.027
12.4234		2.108	18.7063	18.546
12.4433		2.091	18.7363	17.168
12.4632		2.057	18.7663	15.747
12.4832		1.996	18.7962	14.581
12.5031		1.956	18.8262	13.471
12.523		1.894	18.8562	12.428
12.5429		1.944	18.8862	11.434
12.5628		1.846	18.9161	10.551
12.5827		1.837	18.9461	9.659
12.6026		1.8	18.9761	8.903
12.6225		1.787	19.0061	8.19
12.6424		1.737	19.0361	7.577
12.6623		1.785	19.066	6.948
12.6822		1.713	19.096	6.333
12.7022		1.633	19.126	5.741
12.7221		1.68	19.156	5.186
12.742		1.702	19.1859	4.709
12.7619		1.682	19.2159	4.223
12.7818		1.625	19.2459	3.781
12.8017		1.64	19.2759	3.35
12.8216		1.596	19.3059	2.994
12.8415		1.568	19.3358	2.617
12.8614		1.542	19.3658	2.263
12.8813		1.532	19.3958	1.944
12.9012		1.517	19.4258	1.621
12.9212		1.54	19.4558	1.354
12.9411		1.558	19.4857	1.179
12.961		1.515	19.5157	0.775
12.9809		1.487	19.5457	0.674
13.0008		1.492	19.5757	0.416
13.0207		1.51	19.6056	0.22
13.0406		1.466	19.6356	0.11
13.0605		1.469	19.6656	-0.099
13.0804		1.419	19.6956	-0.224
13.1003		1.413	19.7256	-0.398
13.1202		1.465	19.7555	-0.523
13.1402		1.394	19.7855	-0.749
13.1601		1.373	19.8155	-0.865
13.18		1.339	19.8455	-0.947
13.1999		1.353	19.8754	-1.157
13.2198		1.333	19.9054	-1.366
13.2397		1.323	19.9354	-1.58
13.2596		1.337	19.9654	-1.727
13.2795		1.244	19.9954	-2.075
13.2994		1.259	20.0253	-2.504
13.3193		1.134	20.0553	-3.066
13.3393		1.137	20.0853	-3.588
13.3592		1.182	20.1153	-4.26
13.3791		1.168	20.1452	-4.921
13.399		1.129	20.1752	-5.658
13.4189		1.132	20.2052	-6.173
13.4388		1.034	20.2352	-6.714
13.4587		1.063	20.2652	-6.992
13.4786		1.104	20.2951	-7.027
13.4985		1.077	20.3251	-6.702
13.5184		1.05	20.3551	-5.965
13.5383		0.948	20.3851	-4.666
13.5583		0.952	20.415	-2.968
13.5782		0.887	20.445	-0.72
13.5981		0.918	20.475	1.699
13.618		0.878	20.505	3.962
13.6379		0.865	20.535	5.998
13.6578		0.785	20.5649	7.772
13.6777		0.815	20.5949	9.011
13.6976		0.784	20.6249	9.874
13.7175		0.758	20.6549	10.408
13.7374		0.762	20.6849	10.53
13.7573		0.744	20.7148	10.498
13.7773		0.728	20.7448	10.381
13.7972		0.7	20.7748	10.142
13.8171		0.701	20.8048	9.971
13.837		0.648	20.8347	10.007
13.8569		0.63	20.8647	10.037
13.8768		0.604	20.8947	9.859
13.8967		0.556	20.9247	9.674
13.9166		0.545	20.9547	9.18
13.9365		0.547	20.9846	8.655
13.9564		0.54	21.0146	7.975
13.9764		0.526	21.0446	7.184
13.9963		0.541	21.0746	6.32
14.0162		0.56	21.1045	5.505
14.0361		0.489	21.1345	4.712
14.056		0.513	21.1645	3.929
14.0759		0.502	21.1945	3.195
14.0958		0.471	21.2245	2.566
14.1157		0.452	21.2544	1.995
14.1356		0.444	21.2844	1.382
14.1555		0.404	21.3144	1.028
14.1754		0.392	21.3444	0.602
14.1954		0.397	21.3743	0.179
14.2153		0.456	21.4043	-0.146
14.2352		0.431	21.4343	-0.403
14.2551		0.366	21.4643	-0.658
14.275		0.382	21.4943	-0.827
14.2949		0.38	21.5242	-0.986
14.3148		0.325	21.5542	-1.097
14.3347		0.331	21.5842	-1.143
14.3546		0.288	21.6142	-1.347
14.3745		0.317	21.6441	-1.359
14.3944		0.248	21.6741	-1.389
14.4144		0.241	21.7041	-1.501
14.4343		0.272	21.7341	-1.435
14.4542		0.245	21.7641	-1.524
14.4741		0.335	21.794	-1.48
14.494		0.285	21.824	-1.589
14.5139		0.243	21.854	-1.555
14.5338		0.26	21.884	-1.59
14.5537		0.217	21.914	-1.58
14.5736		0.203	21.9439	-1.592
14.5935		0.183	21.9739	-1.602
14.6134		0.17	22.0039	-1.553
14.6334		0.207	22.0339	-1.6
14.6533		0.178	22.0638	-1.615
14.6732		0.19	22.0938	-1.597
14.6931		0.197	22.1238	-1.65
14.713		0.218	22.1538	-1.614
14.7329		0.213	22.1838	-1.633
14.7528		0.154	22.2137	-1.614
14.7727		0.151	22.2437	-1.567
14.7926		0.155	22.2737	-1.618
14.8125		0.109	22.3037	-1.664
14.8325		0.087	22.3336	-1.617
14.8524		0.117	22.3636	-1.599
14.8723		0.2	22.3936	-1.585
14.8922		0.148	22.4236	-1.642
14.9121		0.116	22.4536	-1.647
14.932		0.167	22.4835	-1.67
14.9519		0.139	22.5135	-1.627
14.9718		0.121	22.5435	-1.648
14.9917		0.105	22.5735	-1.611
15.0116		0.098	22.6034	-1.675
15.0315		0.125	22.6334	-1.662
15.0515		0.131	22.6634	-1.643
15.0714		0.154	22.6934	-1.625
15.0913		0.098	22.7234	-1.674
15.1112		0.103	22.7533	-1.714
15.1311		0.119	22.7833	-1.629
15.151		0.107	22.8133	-1.703
15.1709		0.148	22.8433	-1.657
15.1908		0.046	22.8732	-1.669
15.2107		0.064	22.9032	-1.639
15.2306		0.133	22.9332	-1.669
15.2505		0.131	22.9632	-1.655
15.2705		0.113	22.9932	-1.705
15.2904		0.15	23.0231	-1.685
15.3103		0.14	23.0531	-1.719
15.3302		0.064	23.0831	-1.667
15.3501		0.114	23.1131	-1.654
15.37		0.115	23.1431	-1.691
			23.173	-1.684
			23.203	-1.628
			23.233	-1.678
			23.263	-1.762
			23.2929	-1.683
			23.3229	-1.691
			23.3529	-1.71
			23.3829	-1.709
			23.4129	-1.708
			23.4428	-1.696
			23.4728	-1.754
			23.5028	-1.718
			23.5328	-1.714
			23.5627	-1.71
			23.5927	-1.74
			23.6227	-1.645
			23.6527	-1.716
			23.6827	-1.714
			23.7126	-1.718
			23.7426	-1.704
			23.7726	-1.722
			23.8026	-1.734
			23.8325	-1.674
			23.8625	-1.686
			23.8925	-1.688
			23.9225	-1.737
			23.9525	-1.718
			23.9824	-1.712
			24.0124	-1.742
			24.0424	-1.705

## Sheet: Suppl. Fig. 9b
	WT			WT+50uM topotecan			R184A			R184A+50uM topotecan
Initial E1S transporter rate (nmol/min/mg ABCG2)	36.31	43.31	45.65	10.7	22.58	26.28	10.01	3.445	2.616	0	1.075	0.6111
Initial E1S transporter rate (nmol/min/mg ABCG2)
Sample	Mean E1S initial transport rate (nmol/min/mg ABCG2)	S.D.
WT	41.7567	4.85989
WT+topotecan	19.8533	8.14003
R184A	5.357	4.05088
R184A+topotecan	0.562033	0.539177

## Sheet: Suppl. Fig. 9a
R184A ABCG2 ATPase activity
Time(min)	0uM (E1S)					5uM (E1S)					10uM (E1S)					20uM (E1S)					50uM (E1S)					100uM (E1S)					200uM (E1S)					300uM (E1S)
0	293.038	260.036	-135.998			898.089	953.094	1272.12			3307.29	3978.35	4044.35			-884.061	-1038.07	-1225.09			1855.17	1294.12	1591.15			4660.41	4044.35	2834.25			1638.84	1656.98	2255.83			2473.59	1457.37	1502.74
10	1021.68	1340.71	1263.7			1461.72	1912.76	1780.75			3870.92	4431.97	4068.94			1989.77	1791.75	2110.78			3298.88	4101.94	3408.89			4916.01	5400.05	5070.02			4302.62	3504.16	3231.96			4547.6	4112.08	3549.53
20	2498.27	2575.28	2784.29			3631.36	4577.44	4511.44			5457.52	5688.54	6106.57			5435.52	5314.51	5402.51			6392.6	6799.63	6425.6			7272.67	8218.75	9054.82			6600.33	6881.61	7689.14			7435.09	7689.14	7298.99
30	4752.24	4620.22	4675.23			7161.44	7326.45	6952.42			6732.4	6391.37	7458.46			8646.56	9339.62	8349.54			10945.8	12023.8	10593.7			10483.7	12166.9	11825.8			9276.15	10319.6	10247			10945.7	9194.49	9267.08
WT ABCG2 ATPase activity
Time(min)	0uM E1S					5uM (E1S)					10uM (E1S)					20uM (E1S)					50uM (E1S)					100uM (E1S)					200uM (E1S)					300uM (E1S)
0	453.791	531.58	729.514	962.554	172.246	463.514	745.502	648.265			230.145	-226.871	784.397			657.989	259.316	930.253			587.664	-141.85	496.475			303.964	283.7	81.0571			141.85	324.229	425.55			597.796	364.757	780.175
10	2730.73	3002.99	2576.94	2576.94	3134.21	7291.16	8399.66	8594.14			10354.1	9206.73	8564.97			11764.1	16314.8	15721.6			15323.2	16275.6	15252.3			15718.3	18464.1	16680.9			16772.1	16214.8	17217.9			19386.2	27339.9	20693.2
20	5569.24	5647.03	5606.45	4846.54	6133.32	14972.1	14398.4	14836			18180.9	25609.8	25959.9			28915.9	21535.6	20232.6			29173.8	32426.2	29082.6			33084.8	33682.6	34229.8			35202.4	34665.4	36610.8			35425.4	37380.9	38769
30	9636.84	8499.16	8207.04	7457.26	9655.93	18728.5	19564.8	21315			25564.3	29220.4	27246.5			40042.9	45147.9	40888.9			39150.6	45665.6	40812.3			48279.7	48229	48938.3			49394.2	49637.4	48978.8			52352.8	55149.3	55392.4
E1S(uM)	R184A ATPase rate	R184A ATPase rate (basal extracted)	S.D.	WT ATPase rate	WT ATPase rate (basal extracted)	S.D.
0	150.4	0	8.071	271.2	0	11.63
5	208.4	58	18.01	643.9	372.7	24.32
10	108.8	-41.6	12.18	951.2	680	80.86
20	329	178.6	7.171	1332	1060.8	88.7
50	317.6	167.2	21.63	1393	1121.8	52.87
100	259.9	109.5	23.73	1615	1343.8	23.32
200	276.7	126.3	15.6	1659	1387.8	32.34
300	273.8	123.4	16.22	1759	1487.8	72.44
R184A ABCG2 ATPase activity
Time (min)	0uM (Topotecan)			1uM (Topotecan)			2.5uM (Topotecan)			5uM (Topotecan)			10uM (Topotecan)			20uM (Topotecan)			50uM (Topotecan)			100uM (Topotecan)
0	1401.11	467.244	922.502	735.73	-23.0347	140.391	-34.708	198.758	-69.7279	1249.35	1226.01	864.136	969.196	595.65	548.957	338.838	490.59	560.63	1016.06	1233.41	1075.33	1025.94	828.342	1095.09
10	1623.47	2370.56	2370.56	2533.99	1973.67	1635.14	2872.51	2055.38	1821.91	3129.32	2475.62	2312.19	3094.3	2312.19	2463.95	2417.25	2452.27	1997.01	2841.72	3394.99	3394.99	3207.27	3394.99	3365.35
20	2867.39	4163.13	3521.1	3707.87	3731.22	3474.41	10758.5	3789.58	4139.78	4665.08	4956.91	4069.74	5143.69	4489.98	4816.83	5050.3	4968.59	4618.39	5006.61	6034.1	5480.84	5589.52	5668.56	5767.35
30	4685.12	5642.33	5210.41	6482.8	5969.18	5618.98	10930.3	6692.92	6412.76	6354.4	7054.79	6856.35	8047.02	6704.6	6412.76	7393.32	7369.97	6844.68	7630.39	8065.1	8084.86	8045.34	8154.02	7669.91
WT ABCG2 ATPase activity
Time (min)	0uM (Topotecan)			1uM (Topotecan)			2.5uM (Topotecan)			5uM (Topotecan)			10uM (Topotecan)			20uM (Topotecan)			50uM (Topotecan)			100uM (Topotecan)
0	1323.6	631.759	1363.7	752.079	320.934	721.999	912.505	270.801	671.866	1313.57	1283.49	1824.93	732.026	952.611	1042.85	1995.38	1002.74	1343.65	260.774	501.413	631.759	827.458	755.056	1406.68
10	3045.19	3285.83	2774.47	4418.84	4819.9	4458.94	5120.7	1481.03	5812.54	6724.96	6554.51	5020.43	7276.43	7677.49	7868	6845.28	7898.08	7466.93	9793.11	10174.1	11898.7	11784.4	11712	12063.7
20	4799.22	6032.49	5511.11	7456.27	9551.84	9210.93	8529.12	7325.93	11336.6	13301.8	11627.4	10083.3	15848.6	13823.2	15377.3	12690.2	14354.6	13602.6	19809.1	19969.5	20210.1	24465.2	22675.8	22520.7
30	8242.4	9475.67	8332.64	11721.6	13346	12012.4	14589.3	10979.7	12092.6	18479.6	18409.4	16454.2	21457.5	19722.9	19883.3	18860.6	20334.5	20033.7	27373.2	26119.9	27012.2	30316	30398.8	31288.3
Topotecan(uM)	R184A ATPase rate	R184A ATPase rate (basal extracted)	S.D.	WT ATPase rate	WT ATPase rate (basal extracted)	S.D.
0	141.4	0	12.31	251.4	0	15.23
1	188.1	46.7	10.26	394.6	143.2	17.17
2.5	279.2	137.8	55.85	407.3	155.9	42.86
5	188.5	47.1	9.904	544.9	293.5	27.63
10	212.4	71	12.29	657.5	406.1	21.39
20	228.1	86.7	7.292	610.3	358.9	15.74
50	227.5	86.1	8.027	884.9	633.5	28.54
100	232.7	91.3	3.717	1004	752.6	31.52
